# Supplementary material for: Investigation of structural proteins in sea cucumber (Apostichopus japonicus) body wall
Source: Sci Rep. 2020 Oct 30;10:18744. doi: 10.1038/s41598-020-75580-x (PMC7599334; doi:10.1038/s41598-020-75580-x)
Supplement: Supplementary file 2 — Supplementary Data S1. [file 41598_2020_75580_MOESM2_ESM.xlsx]

## Sheet: ECM proteins
Division	Category	Locus tag	Protein ID	Protein Annotation
Core matrisome	Collagens	BSL78_02383	PIK60691.1	putative collagen alpha-1(I) chain
Core matrisome	Collagens	BSL78_02388	PIK60696.1	alpha-2 collagen
Core matrisome	Collagens	BSL78_02385	PIK60693.1	putative glycine-rich protein
Core matrisome	Collagens	BSL78_00551	PIK62545.1	putative collagen alpha-1(V) chain isoform X2, partial
Core matrisome	Collagens	BSL78_20847	PIK42317.1	putative collagen alpha-5(IV) chain-like isoform X2
Core matrisome	Collagens	BSL78_07652	PIK55424.1	putative collagen alpha-2(IX) chain
Core matrisome	Collagens	BSL78_20648	PIK42492.1	putative collagen alpha-1(XXVII) chain B-like
Core matrisome	Collagens	BSL78_20647	PIK42491.1	putative collagen alpha-4(IV) chain, partial
Core matrisome	Collagens	BSL78_24486	PIK38679.1	collagen-like protein
Core matrisome	Collagens	BSL78_25921	PIK37246.1	putative collagen alpha-1(XVIII) chain-like
Core matrisome	Collagens	BSL78_27653	PIK35521.1	putative collagen alpha-1(X) chain
Core matrisome	Collagens	BSL78_02228	PIK60828.1	putative collagen alpha-1(XXVII) chain
Core matrisome	Collagens	BSL78_27518	PIK35654.1	Collagen triple helix repeat-containing protein, partial
Core matrisome	Collagens	BSL78_02641	PIK60406.1	putative collagen alpha-1(VI) chain-like isoform X2
Core matrisome	Collagens	BSL78_27521	PIK35653.1	putative EMI domain-containing protein 1
Core matrisome	Collagens	BSL78_02642	PIK60407.1	putative collagen alpha-1(VII) chain-like
Core matrisome	Collagens	BSL78_30297	PIK32891.1	putative collagen alpha-1(X) chain, partial
Core matrisome	Collagens	BSL78_12179	PIK50924.1	putative collagen alpha-1(X) chain
Core matrisome	Collagens	BSL78_03859	PIK59220.1	putative short-chain collagen C4-like
Core matrisome	Collagens	BSL78_09549	PIK53528.1	putative short-chain collagen C4
Core matrisome	Collagens	BSL78_01885	PIK61158.1	putative collagen alpha-1(XXVII) chain B-like
Core matrisome	Collagens	BSL78_18191	PIK44932.1	5 alpha fibrillar collagen, partial
Core matrisome	Collagens	BSL78_20955	PIK42190.1	alpha-2 collagen
Core matrisome	Collagens	BSL78_02384	PIK60692.1	hypothetical protein BSL78_02384
Core matrisome	Collagens	BSL78_00552	PIK62546.1	hypothetical protein BSL78_00552, partial
Core matrisome	Collagens	BSL78_20848	PIK42318.1	hypothetical protein BSL78_20848, partial
Core matrisome	Collagens	BSL78_24485	PIK38678.1	hypothetical protein BSL78_24485
Core matrisome	Collagens	BSL78_26673	PIK36494.1	hypothetical protein BSL78_26673
Core matrisome	Collagens	BSL78_06751	PIK56377.1	hypothetical protein BSL78_06751
Core matrisome	Collagens	BSL78_12828	PIK50307.1	hypothetical protein BSL78_12828
Core matrisome	Collagens	BSL78_12485	PIK50639.1	hypothetical protein BSL78_12485
Core matrisome	Collagens	BSL78_12484	PIK50638.1	hypothetical protein BSL78_12484
Core matrisome	Collagens	BSL78_03860	PIK59221.1	hypothetical protein BSL78_03860
Core matrisome	Collagens	BSL78_03862	PIK59223.1	hypothetical protein BSL78_03862
Core matrisome	Collagens	BSL78_09548	PIK53527.1	hypothetical protein BSL78_09548
Core matrisome	Collagens	BSL78_27549	PIK35623.1	hypothetical protein BSL78_27549, partial
Core matrisome	Collagens	BSL78_03954	PIK59149.1	hypothetical protein BSL78_03954
Core matrisome	Proteoglycans	BSL78_11836	PIK51277.1	putative basement membrane-specific heparan sulfate proteoglycan core protein-like
Core matrisome	Proteoglycans	BSL78_17847	PIK45276.1	putative basement membrane-specific heparan sulfate proteoglycan core protein
Core matrisome	Proteoglycans	BSL78_11835	PIK51276.1	putative basement membrane-specific heparan sulfate proteoglycan core protein
Core matrisome	Proteoglycans	BSL78_13513	PIK49613.1	putative agrin
Core matrisome	Proteoglycans	BSL78_13511	PIK49611.1	putative agrin
Core matrisome	Proteoglycans	BSL78_13510	PIK49610.1	agrin-like protein
Core matrisome	Proteoglycans	BSL78_13514	PIK49614.1	putative agrin
Core matrisome	Proteoglycans	BSL78_27396	PIK35776.1	putative aggrecan core protein
Core matrisome	Proteoglycans	BSL78_06768	PIK56325.1	putative chondroadherin-like protein
Core matrisome	ECM Glycoproteins	BSL78_21649	PIK41491.1	putative laminin subunit gamma-1
Core matrisome	ECM Glycoproteins	BSL78_20892	PIK42259.1	putative laminin subunit gamma-1
Core matrisome	ECM Glycoproteins	BSL78_27291	PIK35878.1	putative laminin subunit alpha
Core matrisome	ECM Glycoproteins	BSL78_22225	PIK40931.1	putative laminin subunit alpha
Core matrisome	ECM Glycoproteins	BSL78_26514	PIK36650.1	putative laminin subunit beta-2
Core matrisome	ECM Glycoproteins	BSL78_14281	PIK48845.1	putative laminin subunit gamma-1 isoform X1
Core matrisome	ECM Glycoproteins	BSL78_27332	PIK35834.1	putative laminin subunit beta-2
Core matrisome	ECM Glycoproteins	BSL78_16261	PIK46887.1	putative laminin subunit alpha-1
Core matrisome	ECM Glycoproteins	BSL78_09391	PIK53722.1	putative slit-like 2 protein, partial
Core matrisome	ECM Glycoproteins	BSL78_29753	PIK33432.1	putative protein slit
Core matrisome	ECM Glycoproteins	BSL78_02958	PIK60144.1	putative G-protein coupled receptor
Core matrisome	ECM Glycoproteins	BSL78_29746	PIK33441.1	putative fibronectin
Core matrisome	ECM Glycoproteins	BSL78_01502	PIK61577.1	putative pregnancy zone protein, partial
Core matrisome	ECM Glycoproteins	BSL78_21717	PIK41419.1	putative transforming growth factor-beta-induced protein ig-h3-like
Core matrisome	ECM Glycoproteins	BSL78_00722	PIK62291.1	putative transforming growth factor-beta-induced protein ig-h3-like
Core matrisome	ECM Glycoproteins	BSL78_06257	PIK56854.1	Periostin
Core matrisome	ECM Glycoproteins	BSL78_05999	PIK57059.1	putative SPARC-related modular calcium-binding protein 1 isoform X1
Core matrisome	ECM Glycoproteins	BSL78_15360	PIK47781.1	putative transforming growth factor-beta-induced protein ig-h3
Core matrisome	ECM Glycoproteins	BSL78_16878	PIK46250.1	cathepsin L-associated protein
Core matrisome	ECM Glycoproteins	BSL78_06904	PIK56166.1	putative thrombospondin-1
Core matrisome	ECM Glycoproteins	BSL78_06915	PIK56177.1	putative spondin-2-like
Core matrisome	ECM Glycoproteins	BSL78_21055	PIK42099.1	F-spondin-like protein
Core matrisome	ECM Glycoproteins	BSL78_22992	PIK40164.1	putative ADAMTS-like protein 1
Core matrisome	ECM Glycoproteins	BSL78_28253	PIK34925.1	putative ADAMTS-like protein 3
Core matrisome	ECM Glycoproteins	BSL78_22991	PIK40163.1	putative ADAMTS-like protein 3-like
Core matrisome	ECM Glycoproteins	BSL78_08772	PIK54344.1	putative semaphorin-5A isoform X2, partial
Core matrisome	ECM Glycoproteins	BSL78_28252	PIK34924.1	putative ADAMTS-like protein 1
Core matrisome	ECM Glycoproteins	BSL78_22990	PIK40162.1	putative ADAMTS-like protein 1
Core matrisome	ECM Glycoproteins	BSL78_28250	PIK34922.1	putative ADAMTS-like protein 3, partial
Core matrisome	ECM Glycoproteins	BSL78_13735	PIK49392.1	putative somatomedin-B and thrombospondin type-1 domain-containing protein
Core matrisome	ECM Glycoproteins	BSL78_11551	PIK51560.1	putative hemicentin-1
Core matrisome	ECM Glycoproteins	BSL78_11669	PIK51430.1	putative A disintegrin and metalloproteinase with thrombospondin motifs 9
Core matrisome	ECM Glycoproteins	BSL78_25817	PIK37342.1	putative thrombospondin type-1 domain-containing protein 7B-like
Core matrisome	ECM Glycoproteins	BSL78_17703	PIK45428.1	putative ADAMTS-like protein 2 isoform X2
Core matrisome	ECM Glycoproteins	BSL78_24188	PIK38977.1	putative somatomedin-B and thrombospondin type-1 domain-containing protein
Core matrisome	ECM Glycoproteins	BSL78_06701	PIK56388.1	putative thrombospondin type-1 domain-containing protein 7A isofor m X2
Core matrisome	ECM Glycoproteins	BSL78_06702	PIK56389.1	putative thrombospondin type-1 domain-containing protein 7B isofor m X1
Core matrisome	ECM Glycoproteins	BSL78_19339	PIK43813.1	thrombospondin
Core matrisome	ECM Glycoproteins	BSL78_20741	PIK42415.1	putative A disintegrin and metalloproteinase with thrombospondin motifs 9, partial
Core matrisome	ECM Glycoproteins	BSL78_01019	PIK62008.1	putative cubilin-like
Core matrisome	ECM Glycoproteins	BSL78_28577	PIK34601.1	putative ADAMTS-like protein 2 isoform X1
Core matrisome	ECM Glycoproteins	BSL78_01016	PIK62005.1	egg bindin receptor protein 1 precursor
Core matrisome	ECM Glycoproteins	BSL78_17702	PIK45427.1	putative ADAMTS-like protein 2 isoform X1
Core matrisome	ECM Glycoproteins	BSL78_28166	PIK35011.1	putative papilin-like, partial
Core matrisome	ECM Glycoproteins	BSL78_01017	PIK62006.1	egg bindin receptor protein 1 precursor
Core matrisome	ECM Glycoproteins	BSL78_04758	PIK58317.1	angiogenesis inhibito
Core matrisome	ECM Glycoproteins	BSL78_20681	PIK42468.1	thrombospondin
Core matrisome	ECM Glycoproteins	BSL78_09317	PIK53727.1	putative oncoprotein-induced transcript 3 protein
Core matrisome	ECM Glycoproteins	BSL78_01242	PIK61787.1	putative SCO-spondin-like
Core matrisome	ECM Glycoproteins	BSL78_14062	PIK49071.1	thrombospondin
Core matrisome	ECM Glycoproteins	BSL78_03686	PIK59384.1	thrombospondin
Core matrisome	ECM Glycoproteins	BSL78_01508	PIK61583.1	putative sushi, von Willebrand factor type A
Core matrisome	ECM Glycoproteins	BSL78_19341	PIK43815.1	putative A disintegrin and metalloproteinase with thrombospondin motifs 1
Core matrisome	ECM Glycoproteins	BSL78_10214	PIK52864.1	putative neurogenic locus notch-like protein 1
Core matrisome	ECM Glycoproteins	BSL78_29893	PIK33294.1	putative A disintegrin and metalloproteinase with thrombospondin motifs 1
Core matrisome	ECM Glycoproteins	BSL78_16335	PIK46784.1	thrombospondin
Core matrisome	ECM Glycoproteins	BSL78_14061	PIK49070.1	thrombospondin
Core matrisome	ECM Glycoproteins	BSL78_00035	PIK63028.1	putative sushi, von Willebrand factor
Core matrisome	ECM Glycoproteins	BSL78_07834	PIK55238.1	putative inter-alpha-trypsin inhibitor heavy chain H3
Core matrisome	ECM Glycoproteins	BSL78_29039	PIK34139.1	complement factor B
Core matrisome	ECM Glycoproteins	BSL78_22699	PIK40450.1	complement factor B-2
Core matrisome	ECM Glycoproteins	BSL78_12832	PIK50263.1	putative kielin/chordin-like protein
Core matrisome	ECM Glycoproteins	BSL78_23481	PIK39676.1	putative apolipophorins-like
Core matrisome	ECM Glycoproteins	BSL78_03674	PIK59372.1	26S proteasome non-ATPase subunit 4-like protein
Core matrisome	ECM Glycoproteins	BSL78_11024	PIK52072.1	putative poly
Core matrisome	ECM Glycoproteins	BSL78_08588	PIK54514.1	putative copine-8
Core matrisome	ECM Glycoproteins	BSL78_03217	PIK59845.1	putative copine-8 isoform X2
Core matrisome	ECM Glycoproteins	BSL78_29764	PIK33422.1	putative copine-3 isoform X3, partial
Core matrisome	ECM Glycoproteins	BSL78_14585	PIK48560.1	putative integrator complex subunit 6-A
Core matrisome	ECM Glycoproteins	BSL78_11624	PIK51485.1	putative von Willebrand factor A domain-containing protein 8
Core matrisome	ECM Glycoproteins	BSL78_03352	PIK59780.1	putative E3 ubiquitin-protein ligase RGLG1-like
Core matrisome	ECM Glycoproteins	BSL78_01691	PIK61392.1	putative von Willebrand factor A domain-containing protein 9
Core matrisome	ECM Glycoproteins	BSL78_09976	PIK53152.1	putative circularly permutated Ras protein 1 isoform X2
Core matrisome	ECM Glycoproteins	BSL78_04774	PIK58269.1	complement factor B-2
Core matrisome	ECM Glycoproteins	BSL78_23416	PIK39741.1	putative voltage-dependent calcium channel subunit alpha-2/delta-4-like
Core matrisome	ECM Glycoproteins	BSL78_17949	PIK45190.1	putative voltage-dependent calcium channel subunit alpha-2/delta-1-like
Core matrisome	ECM Glycoproteins	BSL78_25459	PIK37710.1	putative von Willebrand factor D and EGF domain-containing protein
Core matrisome	ECM Glycoproteins	BSL78_20610	PIK42534.1	putative sushi, von Willebrand factor type A
Core matrisome	ECM Glycoproteins	BSL78_19111	PIK44042.1	putative inter-alpha-trypsin inhibitor heavy chain H2
Core matrisome	ECM Glycoproteins	BSL78_29677	PIK33508.1	putative von Willebrand factor A domain-containing protein 5B1-like
Core matrisome	ECM Glycoproteins	BSL78_16190	PIK46930.1	putative von Willebrand factor A domain-containing protein 3A
Core matrisome	ECM Glycoproteins	BSL78_02593	PIK60484.1	putative von Willebrand factor A domain-containing protein 3A
Core matrisome	ECM Glycoproteins	BSL78_03788	PIK59278.1	putative von Willebrand factor A domain-containing protein 3B
Core matrisome	ECM Glycoproteins	BSL78_09293	PIK53799.1	putative IgGFc-binding protein
Core matrisome	ECM Glycoproteins	BSL78_18495	PIK44636.1	vitellogenin 2
Core matrisome	ECM Glycoproteins	BSL78_15274	PIK47857.1	Zonadhesin
Core matrisome	ECM Glycoproteins	BSL78_28788	PIK34386.1	putative fibrillin-1
Core matrisome	ECM Glycoproteins	BSL78_01041	PIK62030.1	putative fibrillin-1
Core matrisome	ECM Glycoproteins	BSL78_07330	PIK55770.1	putative IgGFc-binding protein
Core matrisome	ECM Glycoproteins	BSL78_25177	PIK37976.1	sea star footprint protein 1
Core matrisome	ECM Glycoproteins	BSL78_06589	PIK56520.1	putative zonadhesin
Core matrisome	ECM Glycoproteins	BSL78_06586	PIK56517.1	putative zonadhesin
Core matrisome	ECM Glycoproteins	BSL78_01039	PIK62028.1	putative flocculation protein FLO11
Core matrisome	ECM Glycoproteins	BSL78_16814	PIK46326.1	putative fibrillin-1
Core matrisome	ECM Glycoproteins	BSL78_21179	PIK41966.1	putative sushi domain-containing protein 2
Core matrisome	ECM Glycoproteins	BSL78_05943	PIK57125.1	putative flocculation protein FLO11
Core matrisome	ECM Glycoproteins	BSL78_27499	PIK35674.1	putative sushi domain-containing protein 2, partial
Core matrisome	ECM Glycoproteins	BSL78_01044	PIK62033.1	putative BMP-binding endothelial regulator protein
Core matrisome	ECM Glycoproteins	BSL78_25791	PIK37384.1	putative sushi domain-containing protein 2-like, partial
Core matrisome	ECM Glycoproteins	BSL78_06587	PIK56518.1	putative zonadhesin-like isoform X2
Core matrisome	ECM Glycoproteins	BSL78_05833	PIK57263.1	putative inter-alpha-trypsin inhibitor heavy chain H3
Core matrisome	ECM Glycoproteins	BSL78_18689	PIK44469.1	putative calcium-activated chloride channel regulator 4-like
Core matrisome	ECM Glycoproteins	BSL78_09952	PIK53128.1	putative zonadhesin
Core matrisome	ECM Glycoproteins	BSL78_10920	PIK52183.1	putative laminin subunit beta-1, partial
Core matrisome	ECM Glycoproteins	BSL78_15808	PIK47332.1	putative multiple epidermal growth factor-like domains protein 10, partial
Core matrisome	ECM Glycoproteins	BSL78_27595	PIK35575.1	putative laminin subunit alpha-like, partial
Core matrisome	ECM Glycoproteins	BSL78_08031	PIK55081.1	putative multiple epidermal growth factor-like domains protein 6, partial
Core matrisome	ECM Glycoproteins	BSL78_08761	PIK54333.1	Multiple epidermal growth factor-like domains protein 6
Core matrisome	ECM Glycoproteins	BSL78_09708	PIK53385.1	putative laminin subunit beta-1 isoform X2
Core matrisome	ECM Glycoproteins	BSL78_11290	PIK51829.1	putative laminin-like protein epi-1-like
Core matrisome	ECM Glycoproteins	BSL78_13945	PIK49164.1	putative multiple epidermal growth factor-like domains protein 6
Core matrisome	ECM Glycoproteins	BSL78_13946	PIK49165.1	putative multiple epidermal growth factor-like domains protein 6
Core matrisome	ECM Glycoproteins	BSL78_07661	PIK55433.1	putative multiple epidermal growth factor-like domains protein 11
Core matrisome	ECM Glycoproteins	BSL78_13947	PIK49166.1	putative multiple epidermal growth factor-like domains protein 6
Core matrisome	ECM Glycoproteins	BSL78_16260	PIK46886.1	putative laminin subunit alpha-2-like
Core matrisome	ECM Glycoproteins	BSL78_02535	PIK60508.1	putative multiple epidermal growth factor-like domains protein 6
Core matrisome	ECM Glycoproteins	BSL78_02534	PIK60507.1	putative multiple epidermal growth factor-like domains protein 6
Core matrisome	ECM Glycoproteins	BSL78_17139	PIK45987.1	putative multiple epidermal growth factor-like domains protein 11
Core matrisome	ECM Glycoproteins	BSL78_03806	PIK59296.1	putative multiple epidermal growth factor-like domains protein 6-like
Core matrisome	ECM Glycoproteins	BSL78_07663	PIK55435.1	putative multiple EGF-like-domains 10
Core matrisome	ECM Glycoproteins	BSL78_02536	PIK60509.1	putative multiple epidermal growth factor-like domains protein 6
Core matrisome	ECM Glycoproteins	BSL78_17497	PIK45637.1	putative tenascin-like
Core matrisome	ECM Glycoproteins	BSL78_25593	PIK37566.1	fibrinogen-like protein A
Core matrisome	ECM Glycoproteins	BSL78_01295	PIK61741.1	putative ficolin-1-like
Core matrisome	ECM Glycoproteins	BSL78_06383	PIK56741.1	putative fibrillin-2 isoform X3, partial
Core matrisome	ECM Glycoproteins	BSL78_29379	PIK33804.1	fibrinogen-like protein, partial
Core matrisome	ECM Glycoproteins	BSL78_27639	PIK35537.1	putative tenascin-R
Core matrisome	ECM Glycoproteins	BSL78_20972	PIK42174.1	putative ficolin-1-like
Core matrisome	ECM Glycoproteins	BSL78_00460	PIK62564.1	putative fibrinogen C domain-containing protein 1-B-like
Core matrisome	ECM Glycoproteins	BSL78_11397	PIK51724.1	putative ficolin-1-like
Core matrisome	ECM Glycoproteins	BSL78_03116	PIK59961.1	Ficolin-2
Core matrisome	ECM Glycoproteins	BSL78_07107	PIK55959.1	putative ficolin-2-like, partial
Core matrisome	ECM Glycoproteins	BSL78_08166	PIK54957.1	putative angiopoietin-2-like
Core matrisome	ECM Glycoproteins	BSL78_24442	PIK38709.1	fibrinogen-like protein A, partial
Core matrisome	ECM Glycoproteins	BSL78_28199	PIK34975.1	putative fibrillin-1-like
Core matrisome	ECM Glycoproteins	BSL78_29650	PIK33535.1	putative ficolin-2
Core matrisome	ECM Glycoproteins	BSL78_24452	PIK38719.1	Fibrinogen-like protein A, partial
Core matrisome	ECM Glycoproteins	BSL78_20369	PIK42795.1	fibrinogen-like protein, partial
Core matrisome	ECM Glycoproteins	BSL78_01305	PIK61751.1	putative ficolin-2-like
Core matrisome	ECM Glycoproteins	BSL78_22466	PIK40685.1	fibrinogen-like protein A, partial
Core matrisome	ECM Glycoproteins	BSL78_09612	PIK53517.1	putative angiopoietin-4-like, partial
Core matrisome	ECM Glycoproteins	BSL78_27806	PIK35368.1	putative fibrinogen C domain-containing protein 1-B-like
Core matrisome	ECM Glycoproteins	BSL78_21941	PIK41206.1	putative fibrinogen C domain-containing protein 1
Core matrisome	ECM Glycoproteins	BSL78_11396	PIK51723.1	putative ficolin-1-like
Core matrisome	ECM Glycoproteins	BSL78_28009	PIK35170.1	fibrinogen-like protein A
Core matrisome	ECM Glycoproteins	BSL78_25138	PIK38026.1	fibrinogen-like protein A
Core matrisome	ECM Glycoproteins	BSL78_24718	PIK38437.1	putative latent-transforming growth factor beta-binding protein 2-like isoform X2, partial
Core matrisome	ECM Glycoproteins	BSL78_17267	PIK45868.1	putative fibrillin-1 isoform X3
Core matrisome	ECM Glycoproteins	BSL78_24443	PIK38710.1	fibrinogen-like protein A
Core matrisome	ECM Glycoproteins	BSL78_03379	PIK59716.1	fibrinogen-like protein A
Core matrisome	ECM Glycoproteins	BSL78_13115	PIK50010.1	putative ficolin-2
Core matrisome	ECM Glycoproteins	BSL78_16012	PIK47116.1	putative ryncolin-1-like
Core matrisome	ECM Glycoproteins	BSL78_04714	PIK58396.1	putative ficolin-2
Core matrisome	ECM Glycoproteins	BSL78_25137	PIK38025.1	fibrinogen-like protein A
Core matrisome	ECM Glycoproteins	BSL78_03162	PIK59866.1	tenascin
Core matrisome	ECM Glycoproteins	BSL78_13105	PIK50000.1	putative ficolin-2
Core matrisome	ECM Glycoproteins	BSL78_24930	PIK38232.1	Angiopoietin-4, partial
Core matrisome	ECM Glycoproteins	BSL78_05858	PIK57222.1	putative fibrinogen beta chain-like
Core matrisome	ECM Glycoproteins	BSL78_21944	PIK41209.1	Tenascin-R, partial
Core matrisome	ECM Glycoproteins	BSL78_29973	PIK33214.1	putative fibrinogen C domain-containing protein 1, partial
Core matrisome	ECM Glycoproteins	BSL78_03370	PIK59708.1	fibrinogen-like protein A
Core matrisome	ECM Glycoproteins	BSL78_16212	PIK46912.1	Fibrinogen-like protein A
Core matrisome	ECM Glycoproteins	BSL78_21943	PIK41208.1	putative IgGFc-binding protein-like
Core matrisome	ECM Glycoproteins	BSL78_24691	PIK38467.1	Ficolin-2
Core matrisome	ECM Glycoproteins	BSL78_13762	PIK49372.1	fibrinogen-related protein 4
Core matrisome	ECM Glycoproteins	BSL78_09611	PIK53516.1	tenascin
Core matrisome	ECM Glycoproteins	BSL78_03380	PIK59717.1	Techylectin-5B
Core matrisome	ECM Glycoproteins	BSL78_10047	PIK53062.1	Fibrinogen C domain-containing protein 1
Core matrisome	ECM Glycoproteins	BSL78_10043	PIK53058.1	putative ficolin-2-like
Core matrisome	ECM Glycoproteins	BSL78_03363	PIK59701.1	putative fibrinogen-like protein A-like
Core matrisome	ECM Glycoproteins	BSL78_07404	PIK55698.1	fibrinogen-like protein A
Core matrisome	ECM Glycoproteins	BSL78_23227	PIK39937.1	putative fibrinogen-like protein A-like
Core matrisome	ECM Glycoproteins	BSL78_06266	PIK56797.1	putative ficolin-2-like, partial
Core matrisome	ECM Glycoproteins	BSL78_01327	PIK61773.1	putative angiopoietin-4-like
Core matrisome	ECM Glycoproteins	BSL78_10046	PIK53061.1	Ficolin-2
Core matrisome	ECM Glycoproteins	BSL78_03441	PIK59645.1	putative ficolin-2
Core matrisome	ECM Glycoproteins	BSL78_07113	PIK55965.1	Fibrinogen-like protein A
Core matrisome	ECM Glycoproteins	BSL78_25882	PIK37282.1	Fibrinogen C domain-containing protein 1
Core matrisome	ECM Glycoproteins	BSL78_07119	PIK55971.1	Fibrinogen-like protein A
Core matrisome	ECM Glycoproteins	BSL78_04307	PIK58786.1	putative ficolin-2-like
Core matrisome	ECM Glycoproteins	BSL78_07112	PIK55964.1	Ficolin-2
Core matrisome	ECM Glycoproteins	BSL78_05261	PIK57802.1	putative angiopoietin-related protein 7
Core matrisome	ECM Glycoproteins	BSL78_21759	PIK41391.1	putative ficolin-2-like
Core matrisome	ECM Glycoproteins	BSL78_25397	PIK37772.1	putative ficolin-2-like
Core matrisome	ECM Glycoproteins	BSL78_22314	PIK40826.1	putative fibrinogen C domain-containing protein 1, partial
Core matrisome	ECM Glycoproteins	BSL78_03365	PIK59703.1	Fibrinogen C domain-containing protein 1
Core matrisome	ECM Glycoproteins	BSL78_03361	PIK59699.1	putative fibrinogen-like protein A-like
Core matrisome	ECM Glycoproteins	BSL78_20819	PIK42336.1	putative fibrinogen C domain-containing protein 1-like isoform X3
Core matrisome	ECM Glycoproteins	BSL78_11205	PIK51906.1	fibrinogen-like protein A
Core matrisome	ECM Glycoproteins	BSL78_03364	PIK59702.1	fibrinogen-like protein A
Core matrisome	ECM Glycoproteins	BSL78_22889	PIK40269.1	putative fibrinogen-like protein 1
Core matrisome	ECM Glycoproteins	BSL78_18978	PIK44174.1	putative deleted in malignant brain tumors 1 protein
Core matrisome	ECM Glycoproteins	BSL78_15366	PIK47758.1	fibrinogen-like protein A
Core matrisome	ECM Glycoproteins	BSL78_28518	PIK34661.1	putative deleted in malignant brain tumors 1 protein-like
Core matrisome	ECM Glycoproteins	BSL78_07409	PIK55703.1	putative ryncolin-1-like
Core matrisome	ECM Glycoproteins	BSL78_03432	PIK59636.1	Fibrinogen C domain-containing protein 1-A
Core matrisome	ECM Glycoproteins	BSL78_24196	PIK38967.1	putative fibrinogen-like protein 1
Core matrisome	ECM Glycoproteins	BSL78_23226	PIK39936.1	putative ficolin-2-like
Core matrisome	ECM Glycoproteins	BSL78_10471	PIK52655.1	putative fibrinogen-like protein A-like
Core matrisome	ECM Glycoproteins	BSL78_18224	PIK44918.1	Angiopoietin-4
Core matrisome	ECM Glycoproteins	BSL78_00259	PIK62808.1	tenascin
Core matrisome	ECM Glycoproteins	BSL78_24506	PIK38657.1	putative fibrinogen C domain-containing protein 1
Core matrisome	ECM Glycoproteins	BSL78_07395	PIK55689.1	Fibrinogen-like protein A
Core matrisome	ECM Glycoproteins	BSL78_22977	PIK40177.1	fibrinogen-like protein
Core matrisome	ECM Glycoproteins	BSL78_22316	PIK40828.1	putative fibroleukin
Core matrisome	ECM Glycoproteins	BSL78_04298	PIK58777.1	putative ficolin-1-like, partial
Core matrisome	ECM Glycoproteins	BSL78_27523	PIK35646.1	tenascin
Core matrisome	ECM Glycoproteins	BSL78_23223	PIK39933.1	putative fibrinogen-like protein A-like
Core matrisome	ECM Glycoproteins	BSL78_15369	PIK47761.1	fibrinogen-like protein A
Core matrisome	ECM Glycoproteins	BSL78_03366	PIK59704.1	putative fibrinogen-like protein A-like
Core matrisome	ECM Glycoproteins	BSL78_16025	PIK47129.1	putative zonadhesin
Core matrisome	ECM Glycoproteins	BSL78_15368	PIK47760.1	fibrinogen-like protein A
Core matrisome	ECM Glycoproteins	BSL78_15367	PIK47759.1	Fibrinogen-like protein A
Core matrisome	ECM Glycoproteins	BSL78_15372	PIK47764.1	fibrinogen-like protein A
Core matrisome	ECM Glycoproteins	BSL78_05975	PIK57155.1	tenascin, partial
Core matrisome	ECM Glycoproteins	BSL78_04299	PIK58778.1	tenascin, partial
Core matrisome	ECM Glycoproteins	BSL78_16013	PIK47117.1	putative fibrinogen C domain-containing protein 1
Core matrisome	ECM Glycoproteins	BSL78_13468	PIK49641.1	putative angiopoietin-related protein 1
Core matrisome	ECM Glycoproteins	BSL78_23260	PIK39911.1	putative ficolin-2-like
Core matrisome	ECM Glycoproteins	BSL78_16064	PIK47072.1	Fibrinogen-like protein A
Core matrisome	ECM Glycoproteins	BSL78_01328	PIK61774.1	putative fibrinogen-like protein A, partial
Core matrisome	ECM Glycoproteins	BSL78_24197	PIK38968.1	fibrinogen-like protein
Core matrisome	ECM Glycoproteins	BSL78_10237	PIK52887.1	tenascin
Core matrisome	ECM Glycoproteins	BSL78_04701	PIK58383.1	fibrinogen-like protein A
Core matrisome	ECM Glycoproteins	BSL78_07403	PIK55697.1	putative fibrinogen-like protein A-like
Core matrisome	ECM Glycoproteins	BSL78_01307	PIK61753.1	tenascin
Core matrisome	ECM Glycoproteins	BSL78_04305	PIK58784.1	putative fibrinogen-like protein A-like
Core matrisome	ECM Glycoproteins	BSL78_21816	PIK41338.1	putative ryncolin-1-like
Core matrisome	ECM Glycoproteins	BSL78_00260	PIK62809.1	tenascin
Core matrisome	ECM Glycoproteins	BSL78_11207	PIK51908.1	fibrinogen-like protein A
Core matrisome	ECM Glycoproteins	BSL78_01657	PIK61436.1	putative IgGFc-binding protein-like
Core matrisome	ECM Glycoproteins	BSL78_22323	PIK40835.1	fibrinogen-like protein A
Core matrisome	ECM Glycoproteins	BSL78_01329	PIK61775.1	putative fibrinogen-like protein 1
Core matrisome	ECM Glycoproteins	BSL78_00263	PIK62812.1	tenascin
Core matrisome	ECM Glycoproteins	BSL78_00258	PIK62807.1	tenascin
Core matrisome	ECM Glycoproteins	BSL78_03369	PIK59707.1	putative fibrinogen-like protein A-like
Core matrisome	ECM Glycoproteins	BSL78_03178	PIK59882.1	Fibrinogen-like protein A, partial
Core matrisome	ECM Glycoproteins	BSL78_05973	PIK57153.1	Fibrinogen-like protein A
Core matrisome	ECM Glycoproteins	BSL78_24313	PIK38847.1	putative fibrinogen-like protein A-like
Core matrisome	ECM Glycoproteins	BSL78_11200	PIK51901.1	fibrinogen-like protein A
Core matrisome	ECM Glycoproteins	BSL78_03100	PIK59945.1	Fibrinogen-like protein A
Core matrisome	ECM Glycoproteins	BSL78_05860	PIK57224.1	tenascin
Core matrisome	ECM Glycoproteins	BSL78_09451	PIK53639.1	putative fibrinogen C domain-containing protein 1-like
Core matrisome	ECM Glycoproteins	BSL78_04297	PIK58776.1	tenascin
Core matrisome	ECM Glycoproteins	BSL78_01304	PIK61750.1	tenascin
Core matrisome	ECM Glycoproteins	BSL78_24931	PIK38233.1	putative ficolin-2-like, partial
Core matrisome	ECM Glycoproteins	BSL78_26483	PIK36680.1	Tenascin-R
Core matrisome	ECM Glycoproteins	BSL78_12175	PIK50958.1	putative angiopoietin-related protein 2-like, partial
Core matrisome	ECM Glycoproteins	BSL78_25890	PIK37290.1	putative tenascin-N isoform X1, partial
Core matrisome	ECM Glycoproteins	BSL78_11206	PIK51907.1	tenascin
Core matrisome	ECM Glycoproteins	BSL78_03111	PIK59956.1	putative fibrinogen C domain-containing protein 1
Core matrisome	ECM Glycoproteins	BSL78_09453	PIK53641.1	putative fibrinogen-like protein 1
Core matrisome	ECM Glycoproteins	BSL78_22431	PIK40721.1	fibrinogen-related protein, partial
Core matrisome	ECM Glycoproteins	BSL78_25398	PIK37773.1	putative ryncolin-1-like
Core matrisome	ECM Glycoproteins	BSL78_27678	PIK35502.1	putative veficolin-1-like isoform X2, partial
Core matrisome	ECM Glycoproteins	BSL78_05542	PIK57551.1	putative IgGFc-binding protein-like
Core matrisome	ECM Glycoproteins	BSL78_05857	PIK57221.1	putative fibrinogen-like protein 1 isoform X2, partial
Core matrisome	ECM Glycoproteins	BSL78_23225	PIK39935.1	Fibrinogen C domain-containing protein 1
Core matrisome	ECM Glycoproteins	BSL78_03163	PIK59867.1	fibrinogen-like protein A
Core matrisome	ECM Glycoproteins	BSL78_25396	PIK37771.1	fibrinogen-like protein A
Core matrisome	ECM Glycoproteins	BSL78_11183	PIK51928.1	tenascin
Core matrisome	ECM Glycoproteins	BSL78_07108	PIK55960.1	putative ryncolin-1-like
Core matrisome	ECM Glycoproteins	BSL78_00152	PIK62917.1	tenascin
Core matrisome	ECM Glycoproteins	BSL78_28966	PIK34208.1	putative ficolin-2-like
Core matrisome	ECM Glycoproteins	BSL78_16739	PIK46390.1	putative ficolin-2-like
Core matrisome	ECM Glycoproteins	BSL78_15584	PIK47566.1	tenascin
Core matrisome	ECM Glycoproteins	BSL78_13519	PIK49583.1	putative ficolin-2, partial
Core matrisome	ECM Glycoproteins	BSL78_22315	PIK40827.1	putative fibrinogen C domain-containing protein 1
Core matrisome	ECM Glycoproteins	BSL78_27226	PIK35945.1	tenascin
Core matrisome	ECM Glycoproteins	BSL78_10220	PIK52870.1	Fibrinogen C domain-containing protein 1-B
Core matrisome	ECM Glycoproteins	BSL78_20815	PIK42332.1	Tenascin-R, partial
Core matrisome	ECM Glycoproteins	BSL78_03445	PIK59649.1	putative fibrinogen-like protein A-like
Core matrisome	ECM Glycoproteins	BSL78_21940	PIK41205.1	Tenascin-R, partial
Core matrisome	ECM Glycoproteins	BSL78_04141	PIK58924.1	putative fibrillin-2-like
Core matrisome	ECM Glycoproteins	BSL78_16019	PIK47123.1	putative fibrinogen-like protein A-like
Core matrisome	ECM Glycoproteins	BSL78_03271	PIK59816.1	putative fibrinogen-like protein A
Core matrisome	ECM Glycoproteins	BSL78_20932	PIK42220.1	fibrinogen-like protein A
Core matrisome	ECM Glycoproteins	BSL78_21798	PIK41348.1	Fibrinogen-like 1
Core matrisome	ECM Glycoproteins	BSL78_26340	PIK36827.1	putative ficolin-2-like
Core matrisome	ECM Glycoproteins	BSL78_16130	PIK46992.1	putative ryncolin-3-like
Core matrisome	ECM Glycoproteins	BSL78_22430	PIK40720.1	Fibrinogen-like protein A
Core matrisome	ECM Glycoproteins	BSL78_11814	PIK51294.1	putative ryncolin-1-like
Core matrisome	ECM Glycoproteins	BSL78_27225	PIK35944.1	tenascin
Core matrisome	ECM Glycoproteins	BSL78_05543	PIK57552.1	putative ficolin-1-like isoform X1
Core matrisome	ECM Glycoproteins	BSL78_15374	PIK47766.1	putative fibrinogen C domain-containing protein 1-B-like
Core matrisome	ECM Glycoproteins	BSL78_27807	PIK35369.1	fibrinogen-like protein A
Core matrisome	ECM Glycoproteins	BSL78_29613	PIK33573.1	putative ficolin-2-like, partial
Core matrisome	ECM Glycoproteins	BSL78_03384	PIK59721.1	putative angiopoietin-related protein 4
Core matrisome	ECM Glycoproteins	BSL78_07110	PIK55962.1	putative ficolin-2-like
Core matrisome	ECM Glycoproteins	BSL78_07133	PIK55985.1	putative ryncolin-1-like
Core matrisome	ECM Glycoproteins	BSL78_16869	PIK46262.1	putative ficolin-2-like
Core matrisome	ECM Glycoproteins	BSL78_05398	PIK57714.1	putative tenascin-R
Core matrisome	ECM Glycoproteins	BSL78_20132	PIK43015.1	putative ryncolin-2-like
Core matrisome	ECM Glycoproteins	BSL78_13290	PIK49847.1	putative fibrinogen-like protein 1-like
Core matrisome	ECM Glycoproteins	BSL78_04692	PIK58375.1	fibrinogen-like protein A
Core matrisome	ECM Glycoproteins	BSL78_28149	PIK35026.1	Fibrinogen-like protein A
Core matrisome	ECM Glycoproteins	BSL78_24317	PIK38851.1	putative ryncolin-1-like
Core matrisome	ECM Glycoproteins	BSL78_18094	PIK45038.1	angiopoietin-like 1 precursor
Core matrisome	ECM Glycoproteins	BSL78_16742	PIK46393.1	putative fibrinogen C domain-containing protein 1
Core matrisome	ECM Glycoproteins	BSL78_09533	PIK53566.1	putative fibrinogen-like protein A-like
Core matrisome	ECM Glycoproteins	BSL78_01330	PIK61776.1	Angiopoietin-4
Core matrisome	ECM Glycoproteins	BSL78_21939	PIK41204.1	fibrinogen-like protein A, partial
Core matrisome	ECM Glycoproteins	BSL78_25543	PIK37636.1	putative microfibril-associated glycoprotein 4-like
Core matrisome	ECM Glycoproteins	BSL78_16022	PIK47126.1	putative fibrinogen C domain-containing protein 1-like
Core matrisome	ECM Glycoproteins	BSL78_03358	PIK59696.1	putative ficolin-1-like
Core matrisome	ECM Glycoproteins	BSL78_07405	PIK55699.1	putative fibrinogen-like protein A-like
Core matrisome	ECM Glycoproteins	BSL78_04691	PIK58374.1	putative alpha-tectorin-like
Core matrisome	ECM Glycoproteins	BSL78_16129	PIK46991.1	putative ryncolin-3-like
Core matrisome	ECM Glycoproteins	BSL78_29153	PIK34025.1	Fibrinogen-like protein A
Core matrisome	ECM Glycoproteins	BSL78_24199	PIK38970.1	fibrinogen-like protein A
Core matrisome	ECM Glycoproteins	BSL78_03169	PIK59873.1	putative angiopoietin-1 isoform X6
Core matrisome	ECM Glycoproteins	BSL78_11203	PIK51904.1	fibrinogen-like protein A
Core matrisome	ECM Glycoproteins	BSL78_07134	PIK55986.1	putative ryncolin-1-like
Core matrisome	ECM Glycoproteins	BSL78_11603	PIK51498.1	putative angiopoietin-related protein 1-like
Core matrisome	ECM Glycoproteins	BSL78_16024	PIK47128.1	putative fibrinogen-like protein A-like
Core matrisome	ECM Glycoproteins	BSL78_10048	PIK53063.1	putative angiopoietin-4 isoform X2, partial
Core matrisome	ECM Glycoproteins	BSL78_21621	PIK41518.1	fibrinogen-like protein A
Core matrisome	ECM Glycoproteins	BSL78_01656	PIK61435.1	putative microfibril-associated glycoprotein 4-like
Core matrisome	ECM Glycoproteins	BSL78_21629	PIK41526.1	fibrinogen-like protein A
Core matrisome	ECM Glycoproteins	BSL78_10229	PIK52879.1	putative fibroleukin isoform X2
Core matrisome	ECM Glycoproteins	BSL78_03097	PIK59942.1	putative fibrinogen C domain-containing protein 1-like
Core matrisome	ECM Glycoproteins	BSL78_20977	PIK42179.1	tenascin
Core matrisome	ECM Glycoproteins	BSL78_03114	PIK59959.1	putative fibrinogen C domain-containing protein 1-like isoform X2
Core matrisome	ECM Glycoproteins	BSL78_14191	PIK48946.1	putative ficolin-1-like
Core matrisome	ECM Glycoproteins	BSL78_29248	PIK33933.1	tenascin
Core matrisome	ECM Glycoproteins	BSL78_03112	PIK59957.1	Fibrinogen-like protein A
Core matrisome	ECM Glycoproteins	BSL78_14189	PIK48944.1	Tenascin-R
Core matrisome	ECM Glycoproteins	BSL78_25876	PIK37276.1	putative fibrinogen-like protein 1
Core matrisome	ECM Glycoproteins	BSL78_16740	PIK46391.1	putative ryncolin-1-like
Core matrisome	ECM Glycoproteins	BSL78_15365	PIK47757.1	putative fibrinogen-like protein A-like, partial
Core matrisome	ECM Glycoproteins	BSL78_20931	PIK42219.1	fibrinogen-like protein A
Core matrisome	ECM Glycoproteins	BSL78_07344	PIK55733.1	Ficolin-1
Core matrisome	ECM Glycoproteins	BSL78_20131	PIK43014.1	putative fibrinogen-like protein 1-like
Core matrisome	ECM Glycoproteins	BSL78_29851	PIK33334.1	tenascin, partial
Core matrisome	ECM Glycoproteins	BSL78_21815	PIK41337.1	putative ryncolin-1-like
Core matrisome	ECM Glycoproteins	BSL78_03368	PIK59706.1	Fibrinogen C domain containing protein, partial
Core matrisome	ECM Glycoproteins	BSL78_21801	PIK41351.1	fibrinogen-like protein A
Core matrisome	ECM Glycoproteins	BSL78_03105	PIK59950.1	putative fibrinogen C domain-containing protein 1, partial
Core matrisome	ECM Glycoproteins	BSL78_03367	PIK59705.1	putative ficolin-2-like
Core matrisome	ECM Glycoproteins	BSL78_05850	PIK57214.1	fibrinogen-like protein
Core matrisome	ECM Glycoproteins	BSL78_20366	PIK42792.1	tenascin
Core matrisome	ECM Glycoproteins	BSL78_15371	PIK47763.1	fibrinogen-like protein A
Core matrisome	ECM Glycoproteins	BSL78_03104	PIK59949.1	fibrinogen-like protein A
Core matrisome	ECM Glycoproteins	BSL78_05549	PIK57558.1	tenascin
Core matrisome	ECM Glycoproteins	BSL78_09534	PIK53567.1	putative fibrinogen-like protein A-like
Core matrisome	ECM Glycoproteins	BSL78_05050	PIK58014.1	putative fibrinogen-like protein 1
Core matrisome	ECM Glycoproteins	BSL78_21622	PIK41519.1	fibrinogen-like protein A
Core matrisome	ECM Glycoproteins	BSL78_15375	PIK47767.1	fibrinogen-like protein A
Core matrisome	ECM Glycoproteins	BSL78_10470	PIK52654.1	putative ficolin-1-like
Core matrisome	ECM Glycoproteins	BSL78_08060	PIK55013.1	putative angiopoietin-related protein 1-like
Core matrisome	ECM Glycoproteins	BSL78_03437	PIK59641.1	putative ficolin-1-like
Core matrisome	ECM Glycoproteins	BSL78_11684	PIK51407.1	putative fibrinogen-like protein A-like
Core matrisome	ECM Glycoproteins	BSL78_11204	PIK51905.1	putative fibrinogen C domain-containing protein 1-like
Core matrisome	ECM Glycoproteins	BSL78_22091	PIK41049.1	tenascin, partial
Core matrisome	ECM Glycoproteins	BSL78_20975	PIK42177.1	Fibrinogen-like 1
Core matrisome	ECM Glycoproteins	BSL78_29883	PIK33303.1	fibrinogen-like protein A, partial
Core matrisome	ECM Glycoproteins	BSL78_26341	PIK36828.1	putative fibrinogen C domain-containing protein 1
Core matrisome	ECM Glycoproteins	BSL78_01308	PIK61754.1	tenascin
Core matrisome	ECM Glycoproteins	BSL78_03103	PIK59948.1	putative ryncolin-1-like
Core matrisome	ECM Glycoproteins	BSL78_13520	PIK49584.1	putative microfibril-associated glycoprotein 4-like
Core matrisome	ECM Glycoproteins	BSL78_20820	PIK42337.1	putative ryncolin-1-like
Core matrisome	ECM Glycoproteins	BSL78_14657	PIK48463.1	tenascin
Core matrisome	ECM Glycoproteins	BSL78_10878	PIK52216.1	putative fibrinogen-like protein 1
Core matrisome	ECM Glycoproteins	BSL78_15376	PIK47768.1	putative tenascin-R-like, partial
Core matrisome	ECM Glycoproteins	BSL78_29154	PIK34026.1	fibrinogen-like protein A
Core matrisome	ECM Glycoproteins	BSL78_20821	PIK42338.1	Fibrinogen-like protein A
Core matrisome	ECM Glycoproteins	BSL78_16871	PIK46264.1	tenascin
Core matrisome	ECM Glycoproteins	BSL78_04698	PIK58381.1	putative tenascin-R-like, partial
Core matrisome	ECM Glycoproteins	BSL78_09450	PIK53638.1	putative ryncolin-1-like, partial
Core matrisome	ECM Glycoproteins	BSL78_03191	PIK59895.1	fibrinogen-like protein A
Core matrisome	ECM Glycoproteins	BSL78_09610	PIK53515.1	putative angiopoietin-4-like
Core matrisome	ECM Glycoproteins	BSL78_11181	PIK51926.1	tenascin
Core matrisome	ECM Glycoproteins	BSL78_04708	PIK58390.1	putative fibrinogen-like protein 1
Core matrisome	ECM Glycoproteins	BSL78_03442	PIK59646.1	fibrinogen-like protein A
Core matrisome	ECM Glycoproteins	BSL78_21623	PIK41520.1	putative tenascin-X-like
Core matrisome	ECM Glycoproteins	BSL78_20824	PIK42341.1	Fibrinogen-like protein A
Core matrisome	ECM Glycoproteins	BSL78_15373	PIK47765.1	Zonadhesin, partial
Core matrisome	ECM Glycoproteins	BSL78_01655	PIK61434.1	Ficolin-2
Core matrisome	ECM Glycoproteins	BSL78_21620	PIK41517.1	putative tenascin-N-like
Core matrisome	ECM Glycoproteins	BSL78_01298	PIK61744.1	putative fibrinogen-like protein 1
Core matrisome	ECM Glycoproteins	BSL78_05399	PIK57715.1	Fibrinogen-like protein A
Core matrisome	ECM Glycoproteins	BSL78_10217	PIK52867.1	EGF calcium-binding domain protein
Core matrisome	ECM Glycoproteins	BSL78_20677	PIK42471.1	putative ryncolin-1-like
Core matrisome	ECM Glycoproteins	BSL78_16741	PIK46392.1	putative ficolin-2-like
Core matrisome	ECM Glycoproteins	BSL78_20967	PIK42170.1	tenascin
Core matrisome	ECM Glycoproteins	BSL78_04142	PIK58925.1	Techylectin-5B
Core matrisome	ECM Glycoproteins	BSL78_00791	PIK62268.1	tenascin
Core matrisome	ECM Glycoproteins	BSL78_24311	PIK38845.1	putative fibrinogen-like protein A-like
Core matrisome	ECM Glycoproteins	BSL78_15370	PIK47762.1	putative fibrinogen-like protein A-like
Core matrisome	ECM Glycoproteins	BSL78_24932	PIK38234.1	putative tenascin-R-like, partial
Core matrisome	ECM Glycoproteins	BSL78_20410	PIK42738.1	LRRNT and LRR 8 domain containing protein
Core matrisome	ECM Glycoproteins	BSL78_05819	PIK57249.1	putative carboxypeptidase N subunit 2-like
Core matrisome	ECM Glycoproteins	BSL78_00949	PIK62129.1	putative CCR4-NOT transcription complex subunit 6-like isoform X2
Core matrisome	ECM Glycoproteins	BSL78_09390	PIK53721.1	putative slit-like 2 protein, partial
Core matrisome	ECM Glycoproteins	BSL78_23686	PIK39468.1	putative ras suppressor protein 1
Core matrisome	ECM Glycoproteins	BSL78_03907	PIK59161.1	putative protein phosphatase 1 regulatory subunit 7
Core matrisome	ECM Glycoproteins	BSL78_10168	PIK52919.1	putative slit-like 3 protein-like
Core matrisome	ECM Glycoproteins	BSL78_05694	PIK57367.1	putative ras suppressor protein 1
Core matrisome	ECM Glycoproteins	BSL78_29310	PIK33873.1	putative slit-like 3 protein
Core matrisome	ECM Glycoproteins	BSL78_22722	PIK40439.1	putative tubulin-specific chaperone cofactor E-like protein
Core matrisome	ECM Glycoproteins	BSL78_30140	PIK33047.1	putative carboxypeptidase N subunit 2
Core matrisome	ECM Glycoproteins	BSL78_10609	PIK52511.1	putative tubulin-specific chaperone E
Core matrisome	ECM Glycoproteins	BSL78_17684	PIK45452.1	toll-like receptor 3
Core matrisome	ECM Glycoproteins	BSL78_18292	PIK44844.1	putative protein phosphatase 1 regulatory subunit 7
Core matrisome	ECM Glycoproteins	BSL78_05882	PIK57183.1	putative centriolin-like
Core matrisome	ECM Glycoproteins	BSL78_26141	PIK37025.1	putative PH domain leucine-rich repeat-containing protein phosphatase 2-like
Core matrisome	ECM Glycoproteins	BSL78_29861	PIK33323.1	variable lymphocyte receptor B
Core matrisome	ECM Glycoproteins	BSL78_09746	PIK53329.1	putative platelet glycoprotein V
Core matrisome	ECM Glycoproteins	BSL78_25798	PIK37372.1	variable lymphocyte receptor A diversity region
Core matrisome	ECM Glycoproteins	BSL78_26107	PIK37061.1	putative carboxypeptidase N subunit 2-like
Core matrisome	ECM Glycoproteins	BSL78_02251	PIK60851.1	variable lymphocyte receptor A diversity region
Core matrisome	ECM Glycoproteins	BSL78_06622	PIK56459.1	putative platelet glycoprotein Ib alpha chain-like
Core matrisome	ECM Glycoproteins	BSL78_17810	PIK45345.1	Chain A, The Hagfish Variable Lymphocyte Receptors A29, partial
Core matrisome	ECM Glycoproteins	BSL78_13928	PIK49198.1	protein slit
Core matrisome	ECM Glycoproteins	BSL78_29670	PIK33511.1	putative slit-like 1 protein-like
Core matrisome	ECM Glycoproteins	BSL78_12508	PIK50604.1	variable lymphocyte receptor B
Core matrisome	ECM Glycoproteins	BSL78_09222	PIK53904.1	putative insulin-like growth factor-binding protein complex acid labile subunit
Core matrisome	ECM Glycoproteins	BSL78_09220	PIK53902.1	Insulin-like growth factor-binding protein complex acid labile chain
Core matrisome	ECM Glycoproteins	BSL78_13401	PIK49725.1	TKL protein kinase
Core matrisome	ECM Glycoproteins	BSL78_29417	PIK33769.1	putative receptor-type tyrosine-protein phosphatase F
Core matrisome	ECM Glycoproteins	BSL78_24604	PIK38565.1	putative receptor-type tyrosine-protein phosphatase F
Core matrisome	ECM Glycoproteins	BSL78_28012	PIK35164.1	putative receptor-type tyrosine-protein phosphatase T isoform X2
Core matrisome	ECM Glycoproteins	BSL78_28029	PIK35144.1	putative neogenin
Core matrisome	ECM Glycoproteins	BSL78_03651	PIK59438.1	putative fibronectin-like
Core matrisome	ECM Glycoproteins	BSL78_29747	PIK33442.1	putative fibronectin, partial
Core matrisome	ECM Glycoproteins	BSL78_03644	PIK59431.1	putative receptor-type tyrosine-protein phosphatase delta-like
Core matrisome	ECM Glycoproteins	BSL78_08181	PIK54898.1	putative neogenin-like
Core matrisome	ECM Glycoproteins	BSL78_21213	PIK41926.1	putative tyrosine-protein kinase
Core matrisome	ECM Glycoproteins	BSL78_15931	PIK47208.1	putative receptor-type tyrosine-protein phosphatase F
Core matrisome	ECM Glycoproteins	BSL78_27044	PIK36123.1	putative neogenin-like
Core matrisome	ECM Glycoproteins	BSL78_28013	PIK35165.1	putative receptor-type tyrosine-protein phosphatase F, partial
Core matrisome	ECM Glycoproteins	BSL78_18774	PIK44380.1	putative tie-like receptor tyrosine kinase
Core matrisome	ECM Glycoproteins	BSL78_11214	PIK51915.1	protein sidekick
Core matrisome	ECM Glycoproteins	BSL78_15932	PIK47209.1	putative receptor-type tyrosine-protein phosphatase F
Core matrisome	ECM Glycoproteins	BSL78_14240	PIK48874.1	putative phosphatidylinositol phosphatase PTPRQ-like, partial
Core matrisome	ECM Glycoproteins	BSL78_17509	PIK45629.1	putative ankyrin repeat and fibronectin type-III domain-containing protein 1
Core matrisome	ECM Glycoproteins	BSL78_04902	PIK58178.1	putative receptor-type tyrosine-protein phosphatase mu-like
Core matrisome	ECM Glycoproteins	BSL78_15598	PIK47546.1	putative neural cell adhesion molecule 1-like, partial
Core matrisome	ECM Glycoproteins	BSL78_01497	PIK61572.1	Fibronectin domain-containing protein
Core matrisome	ECM Glycoproteins	BSL78_21048	PIK42092.1	neogenin/DCC
Core matrisome	ECM Glycoproteins	BSL78_00733	PIK62302.1	putative usherin
Core matrisome	ECM Glycoproteins	BSL78_18272	PIK44887.1	putative receptor-type tyrosine-protein phosphatase F
Core matrisome	ECM Glycoproteins	BSL78_00501	PIK62605.1	putative receptor-type tyrosine-protein phosphatase F isoform X1
Core matrisome	ECM Glycoproteins	BSL78_24498	PIK38664.1	putative RIMS-binding protein 2 isoform X7
Core matrisome	ECM Glycoproteins	BSL78_13499	PIK49621.1	putative RIMS-binding protein 2 isoform X3
Core matrisome	ECM Glycoproteins	BSL78_05625	PIK57472.1	putative receptor-type tyrosine-protein phosphatase beta
Core matrisome	ECM Glycoproteins	BSL78_05526	PIK57536.1	putative receptor-type tyrosine-protein phosphatase F
Core matrisome	ECM Glycoproteins	BSL78_19484	PIK43649.1	putative E3 ubiquitin-protein ligase Trim36
Core matrisome	ECM Glycoproteins	BSL78_11252	PIK51875.1	putative receptor-type tyrosine-protein phosphatase F isoform X1
Core matrisome	ECM Glycoproteins	BSL78_12051	PIK51058.1	putative tyrosine-protein phosphatase Lar-like
Core matrisome	ECM Glycoproteins	BSL78_28794	PIK34379.1	putative phosphatidylinositol phosphatase PTPRQ-like, partial
Core matrisome	ECM Glycoproteins	BSL78_28797	PIK34382.1	putative phosphatidylinositol phosphatase PTPRQ, partial
Core matrisome	ECM Glycoproteins	BSL78_27543	PIK35631.1	putative Down syndrome cell adhesion molecule-like
Core matrisome	ECM Glycoproteins	BSL78_16832	PIK46300.1	putative angiopoietin-1 receptor
Core matrisome	ECM Glycoproteins	BSL78_13183	PIK49976.1	protogenin
Core matrisome	ECM Glycoproteins	BSL78_12053	PIK51060.1	putative tyrosine-protein kinase
Core matrisome	ECM Glycoproteins	BSL78_15570	PIK47552.1	putative fibronectin-like
Core matrisome	ECM Glycoproteins	BSL78_26670	PIK36505.1	putative receptor-type tyrosine-protein phosphatase F
Core matrisome	ECM Glycoproteins	BSL78_27542	PIK35630.1	putative Down syndrome cell adhesion molecule-like
Core matrisome	ECM Glycoproteins	BSL78_03423	PIK59692.1	putative activating transcription factor 7-interacting protein 1 isoform X1
Core matrisome	ECM Glycoproteins	BSL78_03154	PIK59934.1	Fibronectin, type III domain and Immunoglobulin-like fold domain-containing protein
Core matrisome	ECM Glycoproteins	BSL78_21211	PIK41924.1	putative neogenin-like, partial
Core matrisome	ECM Glycoproteins	BSL78_02440	PIK60596.1	putative angiopoietin-1 receptor-like
Core matrisome	ECM Glycoproteins	BSL78_04903	PIK58179.1	putative tyrosine-protein kinase, partial
Core matrisome	ECM Glycoproteins	BSL78_00005	PIK62998.1	putative receptor-type tyrosine-protein phosphatase mu-like
Core matrisome	ECM Glycoproteins	BSL78_16834	PIK46302.1	putative tyrosine-protein kinase
Core matrisome	ECM Glycoproteins	BSL78_02253	PIK60853.1	putative fibronectin-like
Core matrisome	ECM Glycoproteins	BSL78_16839	PIK46307.1	putative tyrosine-protein kinase
Core matrisome	ECM Glycoproteins	BSL78_08482	PIK54629.1	putative Down syndrome cell adhesion molecule-like
Core matrisome	ECM Glycoproteins	BSL78_21216	PIK41929.1	putative tyrosine-protein kinase
Core matrisome	ECM Glycoproteins	BSL78_06688	PIK56444.1	putative hyalin-like
Core matrisome	ECM Glycoproteins	BSL78_23483	PIK39678.1	putative receptor-type tyrosine-protein phosphatase F
Core matrisome	ECM Glycoproteins	BSL78_19876	PIK43285.1	putative fibronectin-like
Core matrisome	ECM Glycoproteins	BSL78_28010	PIK35162.1	fibronectin type III domain protein
Core matrisome	ECM Glycoproteins	BSL78_08518	PIK54587.1	putative angiopoietin-1 receptor-like
Core matrisome	ECM Glycoproteins	BSL78_29237	PIK33942.1	putative integrin beta-4
Core matrisome	ECM Glycoproteins	BSL78_08515	PIK54584.1	putative angiopoietin-1 receptor-like
Core matrisome	ECM Glycoproteins	BSL78_25836	PIK37337.1	putative fibronectin-like
Core matrisome	ECM Glycoproteins	BSL78_05656	PIK57442.1	putative macrophage mannose receptor 1-like
Core matrisome	ECM Glycoproteins	BSL78_22416	PIK40735.1	putative tyrosine-protein kinase
Core matrisome	ECM Glycoproteins	BSL78_22028	PIK41118.1	putative angiopoietin-1 receptor-like
Core matrisome	ECM Glycoproteins	BSL78_17448	PIK45685.1	putative tyrosine-protein kinase, partial
Core matrisome	ECM Glycoproteins	BSL78_13927	PIK49197.1	putative angiopoietin-1 receptor-like, partial
Core matrisome	ECM Glycoproteins	BSL78_29236	PIK33941.1	putative receptor-type tyrosine-protein phosphatase F
Core matrisome	ECM Glycoproteins	BSL78_08513	PIK54582.1	putative receptor-type tyrosine-protein phosphatase mu-like
Core matrisome	ECM Glycoproteins	BSL78_12052	PIK51059.1	Fibronectin, type III domain and Immunoglobulin-like fold domain-containing protein
Core matrisome	ECM Glycoproteins	BSL78_19875	PIK43284.1	putative tenascin isoform X1
Core matrisome	ECM Glycoproteins	BSL78_27144	PIK36022.1	putative sushi, nidogen and EGF-like domain-containing protein 1
Core matrisome	ECM Glycoproteins	BSL78_06907	PIK56169.1	putative alpha-tectorin-like, partial
Core matrisome	ECM Glycoproteins	BSL78_01040	PIK62029.1	putative fibrillin-1
Core matrisome	ECM Glycoproteins	BSL78_05182	PIK57901.1	putative fibrillin-1 isoform X5
Core matrisome	ECM Glycoproteins	BSL78_09757	PIK53340.1	putative fibrillin-1
Core matrisome	ECM Glycoproteins	BSL78_19143	PIK43996.1	putative laminin subunit alpha-5-like
Core matrisome	ECM Glycoproteins	BSL78_13983	PIK49149.1	putative netrin-G1
Core matrisome	ECM Glycoproteins	BSL78_00924	PIK62201.1	putative netrin-G1
Core matrisome	ECM Glycoproteins	BSL78_01699	PIK61400.1	putative cartilage oligomeric matrix protein
Core matrisome	ECM Glycoproteins	BSL78_20549	PIK42596.1	putative thrombospondin-3a
Core matrisome	ECM Glycoproteins	BSL78_11099	PIK52026.1	putative microfibrillar-associated protein 1
Core matrisome	ECM Glycoproteins	BSL78_21313	PIK41832.1	putative microfibrillar-associated protein 1
Core matrisome	ECM Glycoproteins	BSL78_24789	PIK38376.1	putative multiple epidermal growth factor-like domains protein 6, partial
Core matrisome	ECM Glycoproteins	BSL78_11769	PIK51332.1	sushi, nidogen and EGF-like domain-containing protein 1, partial
Core matrisome	ECM Glycoproteins	BSL78_01354	PIK61724.1	putative fibrillin-2-like
Core matrisome	ECM Glycoproteins	BSL78_27562	PIK35611.1	putative sushi, von Willebrand factor, partial
Core matrisome	ECM Glycoproteins	BSL78_07160	PIK55932.1	putative sushi, von Willebrand factor type A, partial
Core matrisome	ECM Glycoproteins	BSL78_20905	PIK42250.1	putative sushi, von Willebrand factor type A
Core matrisome	ECM Glycoproteins	BSL78_19665	PIK43484.1	putative sushi, von Willebrand factor type A
Core matrisome	ECM Glycoproteins	BSL78_26313	PIK36853.1	putative sushi, von Willebrand factor type A
Core matrisome	ECM Glycoproteins	BSL78_27563	PIK35612.1	putative sushi, von Willebrand factor
Core matrisome	ECM Glycoproteins	BSL78_19667	PIK43486.1	putative sushi, von Willebrand factor type A
Core matrisome	ECM Glycoproteins	BSL78_17358	PIK45786.1	putative sushi, von Willebrand factor
Core matrisome	ECM Glycoproteins	BSL78_20608	PIK42532.1	putative sushi, von Willebrand factor type A
Core matrisome	ECM Glycoproteins	BSL78_19395	PIK43760.1	putative sushi, von Willebrand factor
Core matrisome	ECM Glycoproteins	BSL78_24348	PIK38813.1	putative sushi, von Willebrand factor type A
Core matrisome	ECM Glycoproteins	BSL78_29780	PIK33405.1	putative sushi, von Willebrand factor type A
Core matrisome	ECM Glycoproteins	BSL78_01491	PIK61566.1	putative sushi, von Willebrand factor type A
Core matrisome	ECM Glycoproteins	BSL78_07551	PIK55546.1	putative sushi, von Willebrand factor type A
Core matrisome	ECM Glycoproteins	BSL78_07552	PIK55547.1	putative sushi, von Willebrand factor type A
Core matrisome	ECM Glycoproteins	BSL78_10625	PIK52467.1	putative sushi, von Willebrand factor type A
Core matrisome	ECM Glycoproteins	BSL78_29503	PIK33677.1	putative sushi, von Willebrand factor
Core matrisome	ECM Glycoproteins	BSL78_21243	PIK41906.1	putative sushi, von Willebrand factor type A
Core matrisome	ECM Glycoproteins	BSL78_28394	PIK34782.1	putative sushi, von Willebrand factor type A
Core matrisome	ECM Glycoproteins	BSL78_09991	PIK53121.1	putative sushi, von Willebrand factor type A
Core matrisome	ECM Glycoproteins	BSL78_09992	PIK53122.1	putative sushi, von Willebrand factor type A
Core matrisome	ECM Glycoproteins	BSL78_16730	PIK46411.1	putative sushi, von Willebrand factor
Core matrisome	ECM Glycoproteins	BSL78_09994	PIK53124.1	putative sushi, von Willebrand factor type A
Core matrisome	ECM Glycoproteins	BSL78_20904	PIK42249.1	putative sushi, von Willebrand factor type A
Core matrisome	ECM Glycoproteins	BSL78_17453	PIK45675.1	putative sushi, von Willebrand factor, partial
Core matrisome	ECM Glycoproteins	BSL78_18095	PIK45039.1	putative sushi, von Willebrand factor type A
Core matrisome	ECM Glycoproteins	BSL78_01509	PIK61584.1	putative sushi, von Willebrand factor type A
Core matrisome	ECM Glycoproteins	BSL78_24337	PIK38817.1	putative sushi, von Willebrand factor type A, partial
Core matrisome	ECM Glycoproteins	BSL78_01506	PIK61581.1	putative sushi, von Willebrand factor type A
Core matrisome	ECM Glycoproteins	BSL78_01505	PIK61580.1	putative sushi, von Willebrand factor type A
Core matrisome	ECM Glycoproteins	BSL78_01510	PIK61585.1	putative sushi, von Willebrand factor type A
Core matrisome	ECM Glycoproteins	BSL78_01488	PIK61563.1	putative sushi, von Willebrand factor type A
Core matrisome	ECM Glycoproteins	BSL78_02403	PIK60711.1	putative fibrillin-1
Core matrisome	ECM Glycoproteins	BSL78_16303	PIK46844.1	Flagellar hook-length control protein FliK, partial
Core matrisome	ECM Glycoproteins	BSL78_17463	PIK45666.1	putative cadherin EGF LAG seven-pass G-type receptor 1-like, partial
Core matrisome	ECM Glycoproteins	BSL78_22224	PIK40930.1	putative laminin-like protein epi-1
Core matrisome	ECM Glycoproteins	BSL78_04541	PIK58517.1	putative laminin-like protein epi-1
Core matrisome	ECM Glycoproteins	BSL78_07605	PIK55523.1	putative laminin-like protein epi-1
Core matrisome	ECM Glycoproteins	BSL78_25920	PIK37245.1	putative collagen alpha-1(XV) chain
Core matrisome	ECM Glycoproteins	BSL78_19754	PIK43395.1	putative neurexin-3 isoform X5
Core matrisome	ECM Glycoproteins	BSL78_13976	PIK49142.1	putative neurogenic locus notch-like protein 1-like
Core matrisome	ECM Glycoproteins	BSL78_13556	PIK49578.1	putative protocadherin Fat 1-like
Core matrisome	ECM Glycoproteins	BSL78_26090	PIK37073.1	FAT tumor suppressor-like protein
Core matrisome	ECM Glycoproteins	BSL78_13558	PIK49580.1	putative neurogenic locus notch-like protein 3
Core matrisome	ECM Glycoproteins	BSL78_19755	PIK43396.1	putative neurexin-3 isoform X2
Core matrisome	ECM Glycoproteins	BSL78_04937	PIK58137.1	putative fibrillin-2
Core matrisome	ECM Glycoproteins	BSL78_11164	PIK51956.1	putative protocadherin Fat 4 isoform X2
Core matrisome	ECM Glycoproteins	BSL78_23356	PIK39802.1	putative cubilin
Core matrisome	ECM Glycoproteins	BSL78_19263	PIK43871.1	bone morphogenic protein 1
Core matrisome	ECM Glycoproteins	BSL78_23358	PIK39804.1	putative cubilin
Core matrisome	ECM Glycoproteins	BSL78_18612	PIK44515.1	bone morphogenic protein 1
Core matrisome	ECM Glycoproteins	BSL78_14616	PIK48514.1	putative cubilin
Core matrisome	ECM Glycoproteins	BSL78_14615	PIK48513.1	putative cubilin
Core matrisome	ECM Glycoproteins	BSL78_18610	PIK44513.1	bone morphogenic protein 1
Core matrisome	ECM Glycoproteins	BSL78_14614	PIK48512.1	putative cubilin
Core matrisome	ECM Glycoproteins	BSL78_05637	PIK57484.1	putative cubilin
Core matrisome	ECM Glycoproteins	BSL78_28085	PIK35087.1	putative cubilin
Core matrisome	ECM Glycoproteins	BSL78_11504	PIK51632.1	Fibropellin-3
Core matrisome	ECM Glycoproteins	BSL78_11508	PIK51636.1	putative neurogenic locus Notch protein-like, partial
Core matrisome	ECM Glycoproteins	BSL78_07998	PIK55103.1	putative bone morphogenetic protein 1-like
Core matrisome	ECM Glycoproteins	BSL78_12443	PIK50661.1	putative bone morphogenetic protein 1-like
Core matrisome	ECM Glycoproteins	BSL78_01375	PIK61671.1	putative cubilin
Core matrisome	ECM Glycoproteins	BSL78_08076	PIK55028.1	putative cubilin-like, partial
Core matrisome	ECM Glycoproteins	BSL78_19521	PIK43610.1	putative hyalin
Core matrisome	ECM Glycoproteins	BSL78_24848	PIK38315.1	Cubilin
Core matrisome	ECM Glycoproteins	BSL78_00659	PIK62459.1	putative CUB and zona pellucida-like domain-containing protein 1
Core matrisome	ECM Glycoproteins	BSL78_01390	PIK61686.1	putative fibropellin-3-like
Core matrisome	ECM Glycoproteins	BSL78_14872	PIK48268.1	putative fibropellin-3-like
Core matrisome	ECM Glycoproteins	BSL78_07597	PIK55515.1	putative fibrillin-2-like
Core matrisome	ECM Glycoproteins	BSL78_07838	PIK55242.1	putative fibrillin-2-like isoform X1
Core matrisome	ECM Glycoproteins	BSL78_02672	PIK60374.1	putative notch
Core matrisome	ECM Glycoproteins	BSL78_12831	PIK50262.1	putative neurogenic locus Notch protein, partial
Core matrisome	ECM Glycoproteins	BSL78_02673	PIK60375.1	notch
Core matrisome	ECM Glycoproteins	BSL78_20394	PIK42746.1	putative fibulin-1 isoform X1
Core matrisome	ECM Glycoproteins	BSL78_25375	PIK37790.1	putative fibrillin-3-like isoform X3, partial
Core matrisome	ECM Glycoproteins	BSL78_17266	PIK45867.1	putative fibrillin-1 isoform X1
Core matrisome	ECM Glycoproteins	BSL78_05458	PIK57632.1	putative fibrillin-1, partial
Core matrisome	ECM Glycoproteins	BSL78_05457	PIK57631.1	putative fibropellin-3-like
Core matrisome	ECM Glycoproteins	BSL78_19396	PIK43761.1	putative sushi, von Willebrand factor
Core matrisome	ECM Glycoproteins	BSL78_01052	PIK62041.1	putative neurogenic locus notch-like protein 1 isoform X2
Core matrisome	ECM Glycoproteins	BSL78_20066	PIK43090.1	putative fibropellin-1 isoform X4
Core matrisome	ECM Glycoproteins	BSL78_20068	PIK43092.1	putative fibropellin-1-like
Core matrisome	ECM Glycoproteins	BSL78_18185	PIK44962.1	putative fibrillin-1
Core matrisome	ECM Glycoproteins	BSL78_13977	PIK49143.1	putative neurogenic locus notch-like protein 1
Core matrisome	ECM Glycoproteins	BSL78_13978	PIK49144.1	putative fibropellin-1 isoform X4
Core matrisome	ECM Glycoproteins	BSL78_04939	PIK58139.1	putative fibrillin-2
Core matrisome	ECM Glycoproteins	BSL78_23784	PIK39374.1	putative fibropellin-1 isoform X2
Core matrisome	ECM Glycoproteins	BSL78_23320	PIK39829.1	putative fibrillin-1
Core matrisome	ECM Glycoproteins	BSL78_23783	PIK39373.1	fibropellin Ib
Core matrisome	ECM Glycoproteins	BSL78_13980	PIK49146.1	putative fibropellin-1-like
Core matrisome	ECM Glycoproteins	BSL78_08562	PIK54544.1	putative neurogenic locus notch-like protein 1
Core matrisome	ECM Glycoproteins	BSL78_05944	PIK57126.1	putative fibrillin-1
Core matrisome	ECM Glycoproteins	BSL78_01046	PIK62035.1	putative fibrillin-1
Core matrisome	ECM Glycoproteins	BSL78_06596	PIK56481.1	putative hyalin
Core matrisome	ECM Glycoproteins	BSL78_11506	PIK51634.1	putative fibropellin-1-like, partial
Core matrisome	ECM Glycoproteins	BSL78_17697	PIK45465.1	putative fibropellin-1-like isoform X1
Core matrisome	ECM Glycoproteins	BSL78_23323	PIK39832.1	putative fibrillin-1
Core matrisome	ECM Glycoproteins	BSL78_08561	PIK54543.1	putative neurogenic locus notch-like protein 1
Core matrisome	ECM Glycoproteins	BSL78_22271	PIK40872.1	putative neurogenic locus notch-like protein 1, partial
Core matrisome	ECM Glycoproteins	BSL78_05455	PIK57629.1	putative neurogenic locus notch-like protein 2, partial
Core matrisome	ECM Glycoproteins	BSL78_05454	PIK57628.1	putative neurogenic locus notch-like protein 2
Core matrisome	ECM Glycoproteins	BSL78_05456	PIK57630.1	putative fibropellin-1-like
Core matrisome	ECM Glycoproteins	BSL78_16996	PIK46148.1	putative fibropellin-1-like, partial
Core matrisome	ECM Glycoproteins	BSL78_09260	PIK53823.1	putative von Willebrand factor D and EGF domain-containing protein-like, partial
Core matrisome	ECM Glycoproteins	BSL78_13257	PIK49852.1	putative angiopoietin-1 receptor
Core matrisome	ECM Glycoproteins	BSL78_14715	PIK48414.1	putative fibropellin-1-like
Core matrisome	ECM Glycoproteins	BSL78_03858	PIK59219.1	putative neurogenic locus notch-like protein 1
Core matrisome	ECM Glycoproteins	BSL78_16386	PIK46757.1	putative teneurin-3 isoform X2, partial
Core matrisome	ECM Glycoproteins	BSL78_22037	PIK41104.1	putative fibrillin-1, partial
Core matrisome	ECM Glycoproteins	BSL78_22036	PIK41103.1	putative fibrillin-1, partial
Core matrisome	ECM Glycoproteins	BSL78_22038	PIK41105.1	putative fibrillin-1, partial
Core matrisome	ECM Glycoproteins	BSL78_24864	PIK38299.1	putative von Willebrand factor D and EGF domain-containing protein
Core matrisome	ECM Glycoproteins	BSL78_21650	PIK41492.1	putative laminin subunit gamma-1
Core matrisome	ECM Glycoproteins	BSL78_07362	PIK55751.1	putative kielin/chordin-like protein
Core matrisome	ECM Glycoproteins	BSL78_21890	PIK41251.1	putative CUB and sushi domain-containing protein 2
Core matrisome	ECM Glycoproteins	BSL78_23294	PIK39876.1	putative CUB and sushi domain-containing protein 2
Core matrisome	ECM Glycoproteins	BSL78_24698	PIK38462.1	putative CUB and sushi domain-containing protein 2
Core matrisome	ECM Glycoproteins	BSL78_12349	PIK50763.1	putative macrophage mannose receptor 1-like
Core matrisome	ECM Glycoproteins	BSL78_06539	PIK56571.1	putative scavenger receptor cysteine-rich domain superfamily protein, partial
Core matrisome	ECM Glycoproteins	BSL78_19106	PIK44037.1	putative latent-transforming growth factor beta-binding protein 4
Core matrisome	ECM Glycoproteins	BSL78_17958	PIK45199.1	putative latent-transforming growth factor beta-binding protein 4
Core matrisome	ECM Glycoproteins	BSL78_07802	PIK55283.1	Lectin
Core matrisome	ECM Glycoproteins	BSL78_30142	PIK33044.1	putative signal peptide, CUB and EGF-like domain-containing protein 1 isoform X9, partial
Core matrisome	ECM Glycoproteins	BSL78_03050	PIK60052.1	putative low-density lipoprotein receptor-related protein 6
Core matrisome	ECM Glycoproteins	BSL78_02420	PIK60645.1	putative dorsal-ventral patterning tolloid-like protein 1
Core matrisome	ECM Glycoproteins	BSL78_23357	PIK39803.1	putative RNA-directed DNA polymerase from mobile element jockey-like
Core matrisome	ECM Glycoproteins	BSL78_23527	PIK39634.1	kringle-containing transmembrane protein 2, partial
Core matrisome	ECM Glycoproteins	BSL78_20809	PIK42326.1	putative deleted in malignant brain tumors 1 protein
Core matrisome	ECM Glycoproteins	BSL78_05151	PIK57952.1	putative low-density lipoprotein receptor-related protein 12-like
Core matrisome	ECM Glycoproteins	BSL78_18533	PIK44612.1	putative tolloid-like protein 1
Core matrisome	ECM Glycoproteins	BSL78_04115	PIK58948.1	putative suppressor of tumorigenicity 14 protein-like
Core matrisome	ECM Glycoproteins	BSL78_08008	PIK55113.1	putative tolloid-like protein 1
Core matrisome	ECM Glycoproteins	BSL78_07997	PIK55102.1	UVS.2 protein
Core matrisome	ECM Glycoproteins	BSL78_19326	PIK43822.1	putative tolloid-like protein 1
Core matrisome	ECM Glycoproteins	BSL78_08007	PIK55112.1	putative tolloid-like protein 1
Core matrisome	ECM Glycoproteins	BSL78_07996	PIK55101.1	putative tolloid-like protein 1, partial
Core matrisome	ECM Glycoproteins	BSL78_03052	PIK60054.1	putative low-density lipoprotein receptor-related protein 4
Core matrisome	ECM Glycoproteins	BSL78_24138	PIK39024.1	putative tolloid-like protein 2
Core matrisome	ECM Glycoproteins	BSL78_01682	PIK61383.1	putative C-type lectin domain family 19 member A
Core matrisome	ECM Glycoproteins	BSL78_01681	PIK61382.1	putative ladderlectin-like
Core matrisome	ECM Glycoproteins	BSL78_20060	PIK43084.1	putative echinoidin
Core matrisome	ECM Glycoproteins	BSL78_24967	PIK38189.1	putative low affinity immunoglobulin epsilon Fc receptor
Core matrisome	ECM Glycoproteins	BSL78_11066	PIK52053.1	lectin
Core matrisome	ECM Glycoproteins	BSL78_03296	PIK59724.1	putative FRAS1-related extracellular matrix protein 1
Core matrisome	ECM Glycoproteins	BSL78_06105	PIK56964.1	putative echinoidin-like
Core matrisome	ECM Glycoproteins	BSL78_09745	PIK53328.1	putative macrophage mannose receptor 1-like, partial
Core matrisome	ECM Glycoproteins	BSL78_23500	PIK39665.1	putative type-2 ice-structuring protein-like
Core matrisome	ECM Glycoproteins	BSL78_23187	PIK39962.1	putative macrophage mannose receptor 1-like isoform X1, partial
Core matrisome	ECM Glycoproteins	BSL78_00795	PIK62272.1	putative hepatic lectin-like
Core matrisome	ECM Glycoproteins	BSL78_30149	PIK33038.1	Pulmonary surfactant-associated protein A
Core matrisome	ECM Glycoproteins	BSL78_05873	PIK57236.1	putative C-type lectin domain family 4 member G isoform X2
Core matrisome	ECM Glycoproteins	BSL78_08269	PIK54840.1	Lectin 1
Core matrisome	ECM Glycoproteins	BSL78_11334	PIK51810.1	putative macrophage mannose receptor 1
Core matrisome	ECM Glycoproteins	BSL78_26384	PIK36791.1	Lectin
Core matrisome	ECM Glycoproteins	BSL78_07759	PIK55335.1	putative C-type lectin domain family 19 member A
Core matrisome	ECM Glycoproteins	BSL78_07761	PIK55337.1	Alpha-N-acetylgalactosamine-specific lectin
Core matrisome	ECM Glycoproteins	BSL78_07760	PIK55336.1	putative echinoidin-like
Core matrisome	ECM Glycoproteins	BSL78_25205	PIK37955.1	putative macrophage mannose receptor 1 isoform X1, partial
Core matrisome	ECM Glycoproteins	BSL78_02368	PIK60676.1	putative macrophage mannose receptor 1
Core matrisome	ECM Glycoproteins	BSL78_09292	PIK53798.1	putative macrophage mannose receptor 1-like
Core matrisome	ECM Glycoproteins	BSL78_21585	PIK41558.1	putative macrophage mannose receptor 1-like
Core matrisome	ECM Glycoproteins	BSL78_02214	PIK60898.1	putative lactose-binding lectin l-2-like, partial
Core matrisome	ECM Glycoproteins	BSL78_02525	PIK60589.1	putative macrophage mannose receptor 1-like
Core matrisome	ECM Glycoproteins	BSL78_14924	PIK48216.1	putative alpha-N-acetylgalactosamine-specific lectin-like
Core matrisome	ECM Glycoproteins	BSL78_03089	PIK60010.1	venom C-type lectin mannose binding isoform 1
Core matrisome	ECM Glycoproteins	BSL78_21723	PIK41425.1	C-type lectin 2
Core matrisome	ECM Glycoproteins	BSL78_00148	PIK62913.1	putative ladderlectin-like
Core matrisome	ECM Glycoproteins	BSL78_25178	PIK37977.1	protein containing C-type lectin domain protein
Core matrisome	ECM Glycoproteins	BSL78_05423	PIK57648.1	putative B-cell differentiation antigen CD72
Core matrisome	ECM Glycoproteins	BSL78_25176	PIK37975.1	putative SCO-spondin-like
Core matrisome	ECM Glycoproteins	BSL78_24709	PIK38450.1	putative echinoidin isoform X2
Core matrisome	ECM Glycoproteins	BSL78_11646	PIK51472.1	putative macrophage mannose receptor 1-like isoform X2
Core matrisome	ECM Glycoproteins	BSL78_25743	PIK37431.1	C-type lectin 2
Core matrisome	ECM Glycoproteins	BSL78_00992	PIK62109.1	Alpha-N-acetylgalactosamine-specific lectin
Core matrisome	ECM Glycoproteins	BSL78_14545	PIK48588.1	putative alpha-N-acetylgalactosamine-specific lectin-like
Core matrisome	ECM Glycoproteins	BSL78_19627	PIK43529.1	Asialoglycoprotein receptor 2
Core matrisome	ECM Glycoproteins	BSL78_13915	PIK49228.1	putative C-type lectin domain family 17, member A-like
Core matrisome	ECM Glycoproteins	BSL78_24902	PIK38251.1	putative macrophage mannose receptor 1-like
Core matrisome	ECM Glycoproteins	BSL78_03086	PIK60007.1	putative echinoidin-like
Core matrisome	ECM Glycoproteins	BSL78_03088	PIK60009.1	putative C-type lectin BfL-2-like
Core matrisome	ECM Glycoproteins	BSL78_10116	PIK53007.1	putative macrophage mannose receptor 1-like
Core matrisome	ECM Glycoproteins	BSL78_24710	PIK38451.1	Alpha-N-acetylgalactosamine-specific lectin
Core matrisome	ECM Glycoproteins	BSL78_17028	PIK46115.1	C-type lectin 4
Core matrisome	ECM Glycoproteins	BSL78_30150	PIK33039.1	putative collectin-10
Core matrisome	ECM Glycoproteins	BSL78_10115	PIK53006.1	putative regenerating islet-derived protein 4
Core matrisome	ECM Glycoproteins	BSL78_11880	PIK51220.1	putative asialoglycoprotein receptor 1-like
Core matrisome	ECM Glycoproteins	BSL78_24030	PIK39115.1	putative C-type lectin domain family 7 member A-like
Core matrisome	ECM Glycoproteins	BSL78_26017	PIK37151.1	putative echinoidin
Core matrisome	ECM Glycoproteins	BSL78_03087	PIK60008.1	C-type lectin BfL-2
Core matrisome	ECM Glycoproteins	BSL78_02745	PIK60314.1	lectin
Core matrisome	ECM Glycoproteins	BSL78_24711	PIK38452.1	putative macrophage mannose receptor 1
Core matrisome	ECM Glycoproteins	BSL78_05396	PIK57712.1	putative asialoglycoprotein receptor 2-like isoform X4
Core matrisome	ECM Glycoproteins	BSL78_25419	PIK37746.1	putative C-type lectin domain family 4 member F-like
Core matrisome	ECM Glycoproteins	BSL78_09145	PIK53923.1	putative ladderlectin-like isoform X4
Core matrisome	ECM Glycoproteins	BSL78_24712	PIK38453.1	putative macrophage mannose receptor 1, partial
Core matrisome	ECM Glycoproteins	BSL78_05316	PIK57790.1	putative lactose-binding lectin l-2-like
Core matrisome	ECM Glycoproteins	BSL78_01096	PIK61953.1	putative echinoidin isoform X1
Core matrisome	ECM Glycoproteins	BSL78_20935	PIK42223.1	mannan-binding C-type lectin
Core matrisome	ECM Glycoproteins	BSL78_02215	PIK60899.1	putative lactose-binding lectin l-2-like, partial
Core matrisome	ECM Glycoproteins	BSL78_14544	PIK48587.1	putative alpha-N-acetylgalactosamine-specific lectin-like
Core matrisome	ECM Glycoproteins	BSL78_30148	PIK33037.1	putative collectin-10
Core matrisome	ECM Glycoproteins	BSL78_25578	PIK37581.1	putative cysteine-rich with EGF-like domain protein 2
Core matrisome	ECM Glycoproteins	BSL78_00783	PIK62260.1	putative low-density lipoprotein receptor-related protein 1-like
Core matrisome	ECM Glycoproteins	BSL78_19488	PIK43653.1	putative low-density lipoprotein receptor 1-like isoform X2
Core matrisome	ECM Glycoproteins	BSL78_08346	PIK54747.1	delta protein
Core matrisome	ECM Glycoproteins	BSL78_00785	PIK62262.1	putative low-density lipoprotein receptor-related protein 1-like
Core matrisome	ECM Glycoproteins	BSL78_19126	PIK44024.1	putative low-density lipoprotein receptor-related protein 2
Core matrisome	ECM Glycoproteins	BSL78_01211	PIK61880.1	putative low-density lipoprotein receptor-related protein 4-like
Core matrisome	ECM Glycoproteins	BSL78_06664	PIK56420.1	putative low-density lipoprotein receptor-related protein 4-like
Core matrisome	ECM Glycoproteins	BSL78_12127	PIK50998.1	putative signal peptide, CUB and EGF-like domain-containing protein 1 isoform X8
Core matrisome	ECM Glycoproteins	BSL78_19979	PIK43163.1	low-density lipoprotein receptor-related protein 2
Core matrisome	ECM Glycoproteins	BSL78_13202	PIK49932.1	putative low-density lipoprotein receptor-related protein 2
Core matrisome	ECM Glycoproteins	BSL78_00780	PIK62257.1	putative low-density lipoprotein receptor-related protein 1-like
Core matrisome	ECM Glycoproteins	BSL78_20507	PIK42627.1	putative protocadherin Fat 3
Core matrisome	ECM Glycoproteins	BSL78_14740	PIK48380.1	protein tyrosine kinase
Core matrisome	ECM Glycoproteins	BSL78_01048	PIK62037.1	putative epidermal growth factor-like protein 8-like
Core matrisome	ECM Glycoproteins	BSL78_28870	PIK34309.1	putative low-density lipoprotein receptor-related protein 2-like
Core matrisome	ECM Glycoproteins	BSL78_13203	PIK49933.1	putative low-density lipoprotein receptor-related protein 2
Core matrisome	ECM Glycoproteins	BSL78_14739	PIK48379.1	Kazal-type serine proteinase inhibitor 1
Core matrisome	ECM Glycoproteins	BSL78_28868	PIK34307.1	putative low-density lipoprotein receptor-related protein 2
Core matrisome	ECM Glycoproteins	BSL78_09756	PIK53339.1	putative latent-transforming growth factor beta-binding protein 2-like
Core matrisome	ECM Glycoproteins	BSL78_04904	PIK58180.1	putative tyrosine-protein kinase
Core matrisome	ECM Glycoproteins	BSL78_13190	PIK49920.1	Prolow-density lipoprotein receptor-related protein 1
Core matrisome	ECM Glycoproteins	BSL78_15652	PIK47481.1	putative reelin
Core matrisome	ECM Glycoproteins	BSL78_19980	PIK43164.1	low-density lipoprotein receptor-related protein 2
Core matrisome	ECM Glycoproteins	BSL78_13192	PIK49922.1	putative low-density lipoprotein receptor-related protein 1 isofor m X5
Core matrisome	ECM Glycoproteins	BSL78_17150	PIK45998.1	putative reelin isoform X2
Core matrisome	ECM Glycoproteins	BSL78_21212	PIK41925.1	putative tyrosine-protein kinase
Core matrisome	ECM Glycoproteins	BSL78_12054	PIK51061.1	putative tie-like receptor tyrosine kinase
Core matrisome	ECM Glycoproteins	BSL78_26768	PIK36395.1	putative fat-like cadherin-related tumor suppressor-like, partial
Core matrisome	ECM Glycoproteins	BSL78_16295	PIK46836.1	putative receptor-type tyrosine-protein phosphatase F isoform X1
Core matrisome	ECM Glycoproteins	BSL78_12681	PIK50442.1	putative low-density lipoprotein receptor-related protein 2-like
Core matrisome	ECM Glycoproteins	BSL78_22415	PIK40734.1	putative tyrosine-protein kinase
Core matrisome	ECM Glycoproteins	BSL78_05645	PIK57431.1	putative tyrosine-protein kinase
Core matrisome	ECM Glycoproteins	BSL78_23996	PIK39173.1	putative protocadherin Fat 1 isoform 2
Core matrisome	ECM Glycoproteins	BSL78_11859	PIK51256.1	putative cysteine-rich motor neuron 1 protein
Core matrisome	ECM Glycoproteins	BSL78_11858	PIK51255.1	Cysteine-rich motor neuron 1 protein
Core matrisome	ECM Glycoproteins	BSL78_23998	PIK39175.1	putative cysteine-rich motor neuron 1 protein, partial
Core matrisome	ECM Glycoproteins	BSL78_10873	PIK52249.1	putative chordin-like protein 1
Core matrisome	ECM Glycoproteins	BSL78_07363	PIK55752.1	putative kielin/chordin-like protein, partial
Core matrisome	ECM Glycoproteins	BSL78_29811	PIK33373.1	Kielin/chordin-like protein, partial
Core matrisome	ECM Glycoproteins	BSL78_12312	PIK50782.1	putative extracellular matrix protein FRAS1-like
Core matrisome	ECM Glycoproteins	BSL78_07361	PIK55750.1	putative kielin/chordin-like protein
Core matrisome	ECM Glycoproteins	BSL78_06317	PIK56786.1	putative spondin-1
Core matrisome	ECM Glycoproteins	BSL78_05436	PIK57661.1	putative ferric-chelate reductase 1, partial
Core matrisome	ECM Glycoproteins	BSL78_15270	PIK47853.1	putative RNA-directed DNA polymerase from mobile element jockey-like
Core matrisome	ECM Glycoproteins	BSL78_16931	PIK46189.1	putative defense protein 3 isoform X1, partial
Core matrisome	ECM Glycoproteins	BSL78_15730	PIK47396.1	putative follistatin isoform X2
Core matrisome	ECM Glycoproteins	BSL78_28393	PIK34781.1	putative complement factor H, partial
Core matrisome	ECM Glycoproteins	BSL78_04773	PIK58268.1	complement factor B-2
Core matrisome	ECM Glycoproteins	BSL78_24257	PIK38900.1	complement factor B
Core matrisome	ECM Glycoproteins	BSL78_16733	PIK46414.1	putative complement receptor type 2-like, partial
Core matrisome	ECM Glycoproteins	BSL78_05791	PIK57283.1	putative pappalysin-1-like
Core matrisome	ECM Glycoproteins	BSL78_07144	PIK55948.1	putative G-protein coupled receptor
Core matrisome	ECM Glycoproteins	BSL78_27974	PIK35203.1	F36H2.3, isoform f, partial
Core matrisome	ECM Glycoproteins	BSL78_04771	PIK58266.1	complement factor B-2
Core matrisome	ECM Glycoproteins	BSL78_11198	PIK51899.1	complement factor B
Core matrisome	ECM Glycoproteins	BSL78_26312	PIK36852.1	putative pentraxin fusion protein-like
Core matrisome	ECM Glycoproteins	BSL78_24255	PIK38898.1	complement factor B-2
Core matrisome	ECM Glycoproteins	BSL78_16726	PIK46407.1	putative CUB and sushi domain-containing protein 2-like
Core matrisome	ECM Glycoproteins	BSL78_19113	PIK44027.1	putative complement component receptor 1-like protein isoform X1
Core matrisome	ECM Glycoproteins	BSL78_19115	PIK44029.1	putative sushi, von Willebrand factor
Core matrisome	ECM Glycoproteins	BSL78_09993	PIK53123.1	putative complement factor H-like
Core matrisome	ECM Glycoproteins	BSL78_16727	PIK46408.1	putative G-protein coupled receptor
Core matrisome	ECM Glycoproteins	BSL78_26688	PIK36489.1	putative CUB and sushi domain-containing protein 3-like
Core matrisome	ECM Glycoproteins	BSL78_19633	PIK43506.1	Complement factor H
Core matrisome	ECM Glycoproteins	BSL78_08387	PIK54692.1	putative complement factor H-like
Core matrisome	ECM Glycoproteins	BSL78_09048	PIK54067.1	putative P-selectin-like
Core matrisome	ECM Glycoproteins	BSL78_13090	PIK50024.1	putative E-selectin-like
Core matrisome	ECM Glycoproteins	BSL78_17224	PIK45915.1	putative CUB and sushi domain-containing protein 1-like, partial
Core matrisome	ECM Glycoproteins	BSL78_22304	PIK40843.1	putative tubulointerstitial nephritis antigen-like
Core matrisome	ECM Glycoproteins	BSL78_07196	PIK55862.1	Placental protein 11
Core matrisome	ECM Glycoproteins	BSL78_14937	PIK48194.1	putative poly(U)-specific endoribonuclease
Core matrisome	ECM Glycoproteins	BSL78_00533	PIK62527.1	putative poly(U)-specific endoribonuclease-like isoform X1
Core matrisome	ECM Glycoproteins	BSL78_16258	PIK46884.1	Placental protein 11
Core matrisome	ECM Glycoproteins	BSL78_00514	PIK62508.1	Placental protein 11
Core matrisome	ECM Glycoproteins	BSL78_11832	PIK51273.1	hypothetical protein BSL78_11832
Core matrisome	ECM Glycoproteins	BSL78_18139	PIK45004.1	hypothetical protein BSL78_18139
Core matrisome	ECM Glycoproteins	BSL78_29754	PIK33433.1	hypothetical protein BSL78_29754
Core matrisome	ECM Glycoproteins	BSL78_28303	PIK34871.1	hypothetical protein BSL78_28303
Core matrisome	ECM Glycoproteins	BSL78_11817	PIK51297.1	hypothetical protein BSL78_11817
Core matrisome	ECM Glycoproteins	BSL78_20882	PIK42273.1	hypothetical protein BSL78_20882
Core matrisome	ECM Glycoproteins	BSL78_08545	PIK54572.1	hypothetical protein BSL78_08545
Core matrisome	ECM Glycoproteins	BSL78_25348	PIK37815.1	hypothetical protein BSL78_25348
Core matrisome	ECM Glycoproteins	BSL78_04110	PIK58943.1	hypothetical protein BSL78_04110
Core matrisome	ECM Glycoproteins	BSL78_01501	PIK61576.1	hypothetical protein BSL78_01501, partial
Core matrisome	ECM Glycoproteins	BSL78_05386	PIK57702.1	hypothetical protein BSL78_05386
Core matrisome	ECM Glycoproteins	BSL78_25736	PIK37424.1	hypothetical protein BSL78_25736, partial
Core matrisome	ECM Glycoproteins	BSL78_14065	PIK49050.1	hypothetical protein BSL78_14065
Core matrisome	ECM Glycoproteins	BSL78_15162	PIK47954.1	hypothetical protein BSL78_15162
Core matrisome	ECM Glycoproteins	BSL78_23469	PIK39695.1	hypothetical protein BSL78_23469
Core matrisome	ECM Glycoproteins	BSL78_04287	PIK58828.1	hypothetical protein BSL78_04287
Core matrisome	ECM Glycoproteins	BSL78_05295	PIK57769.1	hypothetical protein BSL78_05295
Core matrisome	ECM Glycoproteins	BSL78_16405	PIK46741.1	hypothetical protein BSL78_16405, partial
Core matrisome	ECM Glycoproteins	BSL78_16404	PIK46740.1	hypothetical protein BSL78_16404, partial
Core matrisome	ECM Glycoproteins	BSL78_14537	PIK48606.1	hypothetical protein BSL78_14537
Core matrisome	ECM Glycoproteins	BSL78_06194	PIK56868.1	hypothetical protein BSL78_06194
Core matrisome	ECM Glycoproteins	BSL78_29531	PIK33654.1	hypothetical protein BSL78_29531, partial
Core matrisome	ECM Glycoproteins	BSL78_04281	PIK58822.1	hypothetical protein BSL78_04281
Core matrisome	ECM Glycoproteins	BSL78_05742	PIK57353.1	hypothetical protein BSL78_05742
Core matrisome	ECM Glycoproteins	BSL78_11002	PIK52100.1	hypothetical protein BSL78_11002
Core matrisome	ECM Glycoproteins	BSL78_10212	PIK52862.1	hypothetical protein BSL78_10212
Core matrisome	ECM Glycoproteins	BSL78_28165	PIK35010.1	hypothetical protein BSL78_28165
Core matrisome	ECM Glycoproteins	BSL78_10213	PIK52863.1	hypothetical protein BSL78_10213
Core matrisome	ECM Glycoproteins	BSL78_22508	PIK40631.1	hypothetical protein BSL78_22508, partial
Core matrisome	ECM Glycoproteins	BSL78_29402	PIK33785.1	hypothetical protein BSL78_29402
Core matrisome	ECM Glycoproteins	BSL78_28578	PIK34602.1	hypothetical protein BSL78_28578
Core matrisome	ECM Glycoproteins	BSL78_19133	PIK44012.1	hypothetical protein BSL78_19133
Core matrisome	ECM Glycoproteins	BSL78_07830	PIK55235.1	hypothetical protein BSL78_07830, partial
Core matrisome	ECM Glycoproteins	BSL78_23635	PIK39519.1	hypothetical protein BSL78_23635
Core matrisome	ECM Glycoproteins	BSL78_07833	PIK55237.1	hypothetical protein BSL78_07833
Core matrisome	ECM Glycoproteins	BSL78_20517	PIK42637.1	hypothetical protein BSL78_20517
Core matrisome	ECM Glycoproteins	BSL78_01937	PIK61112.1	hypothetical protein BSL78_01937
Core matrisome	ECM Glycoproteins	BSL78_16049	PIK47079.1	hypothetical protein BSL78_16049
Core matrisome	ECM Glycoproteins	BSL78_03393	PIK59662.1	hypothetical protein BSL78_03393
Core matrisome	ECM Glycoproteins	BSL78_07877	PIK55147.1	hypothetical protein BSL78_07877
Core matrisome	ECM Glycoproteins	BSL78_26496	PIK36661.1	hypothetical protein BSL78_26496
Core matrisome	ECM Glycoproteins	BSL78_11194	PIK51895.1	hypothetical protein BSL78_11194
Core matrisome	ECM Glycoproteins	BSL78_05871	PIK57234.1	hypothetical protein BSL78_05871
Core matrisome	ECM Glycoproteins	BSL78_23322	PIK39831.1	hypothetical protein BSL78_23322
Core matrisome	ECM Glycoproteins	BSL78_02537	PIK60510.1	hypothetical protein BSL78_02537
Core matrisome	ECM Glycoproteins	BSL78_08759	PIK54331.1	hypothetical protein BSL78_08759
Core matrisome	ECM Glycoproteins	BSL78_17496	PIK45636.1	hypothetical protein BSL78_17496
Core matrisome	ECM Glycoproteins	BSL78_22970	PIK40181.1	hypothetical protein BSL78_22970
Core matrisome	ECM Glycoproteins	BSL78_19491	PIK43656.1	hypothetical protein BSL78_19491
Core matrisome	ECM Glycoproteins	BSL78_10238	PIK52888.1	hypothetical protein BSL78_10238, partial
Core matrisome	ECM Glycoproteins	BSL78_05854	PIK57218.1	hypothetical protein BSL78_05854
Core matrisome	ECM Glycoproteins	BSL78_01294	PIK61740.1	hypothetical protein BSL78_01294
Core matrisome	ECM Glycoproteins	BSL78_02614	PIK60433.1	hypothetical protein BSL78_02614
Core matrisome	ECM Glycoproteins	BSL78_16033	PIK47106.1	hypothetical protein BSL78_16033
Core matrisome	ECM Glycoproteins	BSL78_11520	PIK51596.1	hypothetical protein BSL78_11520
Core matrisome	ECM Glycoproteins	BSL78_20973	PIK42175.1	hypothetical protein BSL78_20973
Core matrisome	ECM Glycoproteins	BSL78_19933	PIK43203.1	hypothetical protein BSL78_19933
Core matrisome	ECM Glycoproteins	BSL78_25234	PIK37930.1	hypothetical protein BSL78_25234
Core matrisome	ECM Glycoproteins	BSL78_21274	PIK41877.1	hypothetical protein BSL78_21274
Core matrisome	ECM Glycoproteins	BSL78_16213	PIK46913.1	hypothetical protein BSL78_16213
Core matrisome	ECM Glycoproteins	BSL78_29380	PIK33805.1	hypothetical protein BSL78_29380, partial
Core matrisome	ECM Glycoproteins	BSL78_20968	PIK42171.1	hypothetical protein BSL78_20968
Core matrisome	ECM Glycoproteins	BSL78_18940	PIK44198.1	hypothetical protein BSL78_18940
Core matrisome	ECM Glycoproteins	BSL78_08334	PIK54812.1	hypothetical protein BSL78_08334
Core matrisome	ECM Glycoproteins	BSL78_09954	PIK53130.1	hypothetical protein BSL78_09954
Core matrisome	ECM Glycoproteins	BSL78_16066	PIK47074.1	hypothetical protein BSL78_16066
Core matrisome	ECM Glycoproteins	BSL78_14659	PIK48465.1	hypothetical protein BSL78_14659
Core matrisome	ECM Glycoproteins	BSL78_15001	PIK48125.1	hypothetical protein BSL78_15001, partial
Core matrisome	ECM Glycoproteins	BSL78_21478	PIK41673.1	hypothetical protein BSL78_21478
Core matrisome	ECM Glycoproteins	BSL78_16211	PIK46911.1	hypothetical protein BSL78_16211
Core matrisome	ECM Glycoproteins	BSL78_14929	PIK48186.1	hypothetical protein BSL78_14929
Core matrisome	ECM Glycoproteins	BSL78_16061	PIK47069.1	hypothetical protein BSL78_16061, partial
Core matrisome	ECM Glycoproteins	BSL78_03177	PIK59881.1	hypothetical protein BSL78_03177
Core matrisome	ECM Glycoproteins	BSL78_16743	PIK46394.1	hypothetical protein BSL78_16743
Core matrisome	ECM Glycoproteins	BSL78_03106	PIK59951.1	hypothetical protein BSL78_03106, partial
Core matrisome	ECM Glycoproteins	BSL78_18222	PIK44916.1	hypothetical protein BSL78_18222
Core matrisome	ECM Glycoproteins	BSL78_16868	PIK46261.1	hypothetical protein BSL78_16868, partial
Core matrisome	ECM Glycoproteins	BSL78_23224	PIK39934.1	hypothetical protein BSL78_23224
Core matrisome	ECM Glycoproteins	BSL78_20176	PIK42966.1	hypothetical protein BSL78_20176, partial
Core matrisome	ECM Glycoproteins	BSL78_03434	PIK59638.1	hypothetical protein BSL78_03434, partial
Core matrisome	ECM Glycoproteins	BSL78_17624	PIK45520.1	hypothetical protein BSL78_17624
Core matrisome	ECM Glycoproteins	BSL78_11518	PIK51594.1	hypothetical protein BSL78_11518
Core matrisome	ECM Glycoproteins	BSL78_03439	PIK59643.1	hypothetical protein BSL78_03439
Core matrisome	ECM Glycoproteins	BSL78_15377	PIK47769.1	hypothetical protein BSL78_15377, partial
Core matrisome	ECM Glycoproteins	BSL78_23256	PIK39907.1	hypothetical protein BSL78_23256
Core matrisome	ECM Glycoproteins	BSL78_16063	PIK47071.1	hypothetical protein BSL78_16063
Core matrisome	ECM Glycoproteins	BSL78_24310	PIK38844.1	hypothetical protein BSL78_24310
Core matrisome	ECM Glycoproteins	BSL78_02613	PIK60432.1	hypothetical protein BSL78_02613, partial
Core matrisome	ECM Glycoproteins	BSL78_24194	PIK38965.1	hypothetical protein BSL78_24194
Core matrisome	ECM Glycoproteins	BSL78_25889	PIK37289.1	hypothetical protein BSL78_25889, partial
Core matrisome	ECM Glycoproteins	BSL78_03099	PIK59944.1	hypothetical protein BSL78_03099, partial
Core matrisome	ECM Glycoproteins	BSL78_25888	PIK37288.1	hypothetical protein BSL78_25888
Core matrisome	ECM Glycoproteins	BSL78_12123	PIK50994.1	hypothetical protein BSL78_12123
Core matrisome	ECM Glycoproteins	BSL78_20368	PIK42794.1	hypothetical protein BSL78_20368
Core matrisome	ECM Glycoproteins	BSL78_03440	PIK59644.1	hypothetical protein BSL78_03440
Core matrisome	ECM Glycoproteins	BSL78_05974	PIK57154.1	hypothetical protein BSL78_05974, partial
Core matrisome	ECM Glycoproteins	BSL78_00262	PIK62811.1	hypothetical protein BSL78_00262
Core matrisome	ECM Glycoproteins	BSL78_25309	PIK37848.1	hypothetical protein BSL78_25309, partial
Core matrisome	ECM Glycoproteins	BSL78_03424	PIK59628.1	hypothetical protein BSL78_03424
Core matrisome	ECM Glycoproteins	BSL78_26872	PIK36292.1	hypothetical protein BSL78_26872
Core matrisome	ECM Glycoproteins	BSL78_25395	PIK37770.1	hypothetical protein BSL78_25395
Core matrisome	ECM Glycoproteins	BSL78_11208	PIK51909.1	hypothetical protein BSL78_11208
Core matrisome	ECM Glycoproteins	BSL78_05546	PIK57555.1	hypothetical protein BSL78_05546
Core matrisome	ECM Glycoproteins	BSL78_03362	PIK59700.1	hypothetical protein BSL78_03362
Core matrisome	ECM Glycoproteins	BSL78_18227	PIK44921.1	hypothetical protein BSL78_18227
Core matrisome	ECM Glycoproteins	BSL78_05547	PIK57556.1	hypothetical protein BSL78_05547
Core matrisome	ECM Glycoproteins	BSL78_03375	PIK59713.1	hypothetical protein BSL78_03375
Core matrisome	ECM Glycoproteins	BSL78_19217	PIK43928.1	hypothetical protein BSL78_19217
Core matrisome	ECM Glycoproteins	BSL78_10219	PIK52869.1	hypothetical protein BSL78_10219
Core matrisome	ECM Glycoproteins	BSL78_21275	PIK41878.1	hypothetical protein BSL78_21275
Core matrisome	ECM Glycoproteins	BSL78_16018	PIK47122.1	hypothetical protein BSL78_16018
Core matrisome	ECM Glycoproteins	BSL78_03135	PIK59980.1	hypothetical protein BSL78_03135
Core matrisome	ECM Glycoproteins	BSL78_09536	PIK53569.1	hypothetical protein BSL78_09536
Core matrisome	ECM Glycoproteins	BSL78_26771	PIK36398.1	hypothetical protein BSL78_26771
Core matrisome	ECM Glycoproteins	BSL78_03054	PIK60056.1	hypothetical protein BSL78_03054
Core matrisome	ECM Glycoproteins	BSL78_07408	PIK55702.1	hypothetical protein BSL78_07408
Core matrisome	ECM Glycoproteins	BSL78_21103	PIK42045.1	hypothetical protein BSL78_21103
Core matrisome	ECM Glycoproteins	BSL78_20976	PIK42178.1	hypothetical protein BSL78_20976
Core matrisome	ECM Glycoproteins	BSL78_20974	PIK42176.1	hypothetical protein BSL78_20974
Core matrisome	ECM Glycoproteins	BSL78_03110	PIK59955.1	hypothetical protein BSL78_03110
Core matrisome	ECM Glycoproteins	BSL78_01654	PIK61433.1	hypothetical protein BSL78_01654
Core matrisome	ECM Glycoproteins	BSL78_01658	PIK61437.1	hypothetical protein BSL78_01658
Core matrisome	ECM Glycoproteins	BSL78_26770	PIK36397.1	hypothetical protein BSL78_26770
Core matrisome	ECM Glycoproteins	BSL78_14260	PIK48858.1	hypothetical protein BSL78_14260
Core matrisome	ECM Glycoproteins	BSL78_23228	PIK39938.1	hypothetical protein BSL78_23228
Core matrisome	ECM Glycoproteins	BSL78_05551	PIK57560.1	hypothetical protein BSL78_05551, partial
Core matrisome	ECM Glycoproteins	BSL78_11777	PIK51340.1	hypothetical protein BSL78_11777
Core matrisome	ECM Glycoproteins	BSL78_25497	PIK37666.1	hypothetical protein BSL78_25497
Core matrisome	ECM Glycoproteins	BSL78_21942	PIK41207.1	hypothetical protein BSL78_21942
Core matrisome	ECM Glycoproteins	BSL78_01303	PIK61749.1	hypothetical protein BSL78_01303
Core matrisome	ECM Glycoproteins	BSL78_16738	PIK46389.1	hypothetical protein BSL78_16738
Core matrisome	ECM Glycoproteins	BSL78_16135	PIK46997.1	hypothetical protein BSL78_16135
Core matrisome	ECM Glycoproteins	BSL78_10472	PIK52656.1	hypothetical protein BSL78_10472
Core matrisome	ECM Glycoproteins	BSL78_07400	PIK55694.1	hypothetical protein BSL78_07400
Core matrisome	ECM Glycoproteins	BSL78_13910	PIK49223.1	hypothetical protein BSL78_13910
Core matrisome	ECM Glycoproteins	BSL78_11716	PIK51394.1	hypothetical protein BSL78_11716
Core matrisome	ECM Glycoproteins	BSL78_00536	PIK62530.1	hypothetical protein BSL78_00536
Core matrisome	ECM Glycoproteins	BSL78_06676	PIK56432.1	hypothetical protein BSL78_06676
Core matrisome	ECM Glycoproteins	BSL78_11184	PIK51929.1	hypothetical protein BSL78_11184, partial
Core matrisome	ECM Glycoproteins	BSL78_07115	PIK55967.1	hypothetical protein BSL78_07115
Core matrisome	ECM Glycoproteins	BSL78_23427	PIK39725.1	hypothetical protein BSL78_23427
Core matrisome	ECM Glycoproteins	BSL78_14658	PIK48464.1	hypothetical protein BSL78_14658
Core matrisome	ECM Glycoproteins	BSL78_10232	PIK52882.1	hypothetical protein BSL78_10232
Core matrisome	ECM Glycoproteins	BSL78_03005	PIK60100.1	hypothetical protein BSL78_03005
Core matrisome	ECM Glycoproteins	BSL78_20969	PIK42172.1	hypothetical protein BSL78_20969
Core matrisome	ECM Glycoproteins	BSL78_07401	PIK55695.1	hypothetical protein BSL78_07401
Core matrisome	ECM Glycoproteins	BSL78_05594	PIK57530.1	hypothetical protein BSL78_05594
Core matrisome	ECM Glycoproteins	BSL78_23259	PIK39910.1	hypothetical protein BSL78_23259
Core matrisome	ECM Glycoproteins	BSL78_03357	PIK59695.1	hypothetical protein BSL78_03357
Core matrisome	ECM Glycoproteins	BSL78_04301	PIK58780.1	hypothetical protein BSL78_04301, partial
Core matrisome	ECM Glycoproteins	BSL78_00535	PIK62529.1	hypothetical protein BSL78_00535
Core matrisome	ECM Glycoproteins	BSL78_10216	PIK52866.1	hypothetical protein BSL78_10216
Core matrisome	ECM Glycoproteins	BSL78_05548	PIK57557.1	hypothetical protein BSL78_05548, partial
Core matrisome	ECM Glycoproteins	BSL78_11813	PIK51293.1	hypothetical protein BSL78_11813
Core matrisome	ECM Glycoproteins	BSL78_03359	PIK59697.1	hypothetical protein BSL78_03359
Core matrisome	ECM Glycoproteins	BSL78_25782	PIK37375.1	hypothetical protein BSL78_25782, partial
Core matrisome	ECM Glycoproteins	BSL78_03356	PIK59694.1	hypothetical protein BSL78_03356
Core matrisome	ECM Glycoproteins	BSL78_03187	PIK59891.1	hypothetical protein BSL78_03187, partial
Core matrisome	ECM Glycoproteins	BSL78_26836	PIK36338.1	hypothetical protein BSL78_26836
Core matrisome	ECM Glycoproteins	BSL78_10880	PIK52218.1	hypothetical protein BSL78_10880
Core matrisome	ECM Glycoproteins	BSL78_10221	PIK52871.1	hypothetical protein BSL78_10221, partial
Core matrisome	ECM Glycoproteins	BSL78_18220	PIK44914.1	hypothetical protein BSL78_18220
Core matrisome	ECM Glycoproteins	BSL78_07402	PIK55696.1	hypothetical protein BSL78_07402
Core matrisome	ECM Glycoproteins	BSL78_16133	PIK46995.1	hypothetical protein BSL78_16133
Core matrisome	ECM Glycoproteins	BSL78_03003	PIK60098.1	hypothetical protein BSL78_03003
Core matrisome	ECM Glycoproteins	BSL78_03436	PIK59640.1	hypothetical protein BSL78_03436
Core matrisome	ECM Glycoproteins	BSL78_01310	PIK61756.1	hypothetical protein BSL78_01310
Core matrisome	ECM Glycoproteins	BSL78_26865	PIK36298.1	hypothetical protein BSL78_26865
Core matrisome	ECM Glycoproteins	BSL78_00256	PIK62805.1	hypothetical protein BSL78_00256
Core matrisome	ECM Glycoproteins	BSL78_20478	PIK42667.1	hypothetical protein BSL78_20478
Core matrisome	ECM Glycoproteins	BSL78_14912	PIK48226.1	hypothetical protein BSL78_14912
Core matrisome	ECM Glycoproteins	BSL78_19629	PIK43531.1	hypothetical protein BSL78_19629
Core matrisome	ECM Glycoproteins	BSL78_10883	PIK52221.1	hypothetical protein BSL78_10883
Core matrisome	ECM Glycoproteins	BSL78_04699	PIK58382.1	hypothetical protein BSL78_04699, partial
Core matrisome	ECM Glycoproteins	BSL78_00077	PIK62950.1	hypothetical protein BSL78_00077
Core matrisome	ECM Glycoproteins	BSL78_07407	PIK55701.1	hypothetical protein BSL78_07407
Core matrisome	ECM Glycoproteins	BSL78_07114	PIK55966.1	hypothetical protein BSL78_07114
Core matrisome	ECM Glycoproteins	BSL78_17779	PIK45358.1	hypothetical protein BSL78_17779
Core matrisome	ECM Glycoproteins	BSL78_18418	PIK44716.1	hypothetical protein BSL78_18418, partial
Core matrisome	ECM Glycoproteins	BSL78_14724	PIK48423.1	hypothetical protein BSL78_14724
Core matrisome	ECM Glycoproteins	BSL78_06170	PIK56907.1	hypothetical protein BSL78_06170
Core matrisome	ECM Glycoproteins	BSL78_21290	PIK41865.1	hypothetical protein BSL78_21290
Core matrisome	ECM Glycoproteins	BSL78_09158	PIK53936.1	hypothetical protein BSL78_09158
Core matrisome	ECM Glycoproteins	BSL78_12455	PIK50673.1	hypothetical protein BSL78_12455
Core matrisome	ECM Glycoproteins	BSL78_09088	PIK54003.1	hypothetical protein BSL78_09088
Core matrisome	ECM Glycoproteins	BSL78_02639	PIK60404.1	hypothetical protein BSL78_02639
Core matrisome	ECM Glycoproteins	BSL78_09677	PIK53447.1	hypothetical protein BSL78_09677
Core matrisome	ECM Glycoproteins	BSL78_03564	PIK59492.1	hypothetical protein BSL78_03564
Core matrisome	ECM Glycoproteins	BSL78_22771	PIK40379.1	hypothetical protein BSL78_22771
Core matrisome	ECM Glycoproteins	BSL78_19322	PIK43818.1	hypothetical protein BSL78_19322
Core matrisome	ECM Glycoproteins	BSL78_06762	PIK56319.1	hypothetical protein BSL78_06762
Core matrisome	ECM Glycoproteins	BSL78_24957	PIK38204.1	hypothetical protein BSL78_24957
Core matrisome	ECM Glycoproteins	BSL78_03753	PIK59324.1	hypothetical protein BSL78_03753
Core matrisome	ECM Glycoproteins	BSL78_15387	PIK47750.1	hypothetical protein BSL78_15387
Core matrisome	ECM Glycoproteins	BSL78_29862	PIK33324.1	hypothetical protein BSL78_29862
Core matrisome	ECM Glycoproteins	BSL78_09569	PIK53548.1	hypothetical protein BSL78_09569
Core matrisome	ECM Glycoproteins	BSL78_09768	PIK53351.1	hypothetical protein BSL78_09768
Core matrisome	ECM Glycoproteins	BSL78_01345	PIK61715.1	hypothetical protein BSL78_01345
Core matrisome	ECM Glycoproteins	BSL78_03563	PIK59491.1	hypothetical protein BSL78_03563
Core matrisome	ECM Glycoproteins	BSL78_27878	PIK35291.1	hypothetical protein BSL78_27878
Core matrisome	ECM Glycoproteins	BSL78_05918	PIK57166.1	hypothetical protein BSL78_05918
Core matrisome	ECM Glycoproteins	BSL78_06645	PIK56401.1	hypothetical protein BSL78_06645
Core matrisome	ECM Glycoproteins	BSL78_03891	PIK59194.1	hypothetical protein BSL78_03891
Core matrisome	ECM Glycoproteins	BSL78_14480	PIK48668.1	hypothetical protein BSL78_14480
Core matrisome	ECM Glycoproteins	BSL78_14752	PIK48392.1	hypothetical protein BSL78_14752
Core matrisome	ECM Glycoproteins	BSL78_07682	PIK55411.1	hypothetical protein BSL78_07682, partial
Core matrisome	ECM Glycoproteins	BSL78_08901	PIK54221.1	hypothetical protein BSL78_08901
Core matrisome	ECM Glycoproteins	BSL78_08428	PIK54651.1	hypothetical protein BSL78_08428
Core matrisome	ECM Glycoproteins	BSL78_03892	PIK59195.1	hypothetical protein BSL78_03892
Core matrisome	ECM Glycoproteins	BSL78_28929	PIK34247.1	hypothetical protein BSL78_28929, partial
Core matrisome	ECM Glycoproteins	BSL78_22017	PIK41135.1	hypothetical protein BSL78_22017
Core matrisome	ECM Glycoproteins	BSL78_18635	PIK44504.1	hypothetical protein BSL78_18635
Core matrisome	ECM Glycoproteins	BSL78_24881	PIK38278.1	hypothetical protein BSL78_24881, partial
Core matrisome	ECM Glycoproteins	BSL78_07598	PIK55516.1	hypothetical protein BSL78_07598
Core matrisome	ECM Glycoproteins	BSL78_27006	PIK36161.1	hypothetical protein BSL78_27006
Core matrisome	ECM Glycoproteins	BSL78_22822	PIK40337.1	hypothetical protein BSL78_22822, partial
Core matrisome	ECM Glycoproteins	BSL78_21700	PIK41452.1	hypothetical protein BSL78_21700, partial
Core matrisome	ECM Glycoproteins	BSL78_03843	PIK59259.1	hypothetical protein BSL78_03843
Core matrisome	ECM Glycoproteins	BSL78_23215	PIK39940.1	hypothetical protein BSL78_23215, partial
Core matrisome	ECM Glycoproteins	BSL78_01126	PIK61901.1	hypothetical protein BSL78_01126
Core matrisome	ECM Glycoproteins	BSL78_09223	PIK53905.1	hypothetical protein BSL78_09223
Core matrisome	ECM Glycoproteins	BSL78_06708	PIK56395.1	hypothetical protein BSL78_06708
Core matrisome	ECM Glycoproteins	BSL78_09218	PIK53900.1	hypothetical protein BSL78_09218
Core matrisome	ECM Glycoproteins	BSL78_06763	PIK56320.1	hypothetical protein BSL78_06763
Core matrisome	ECM Glycoproteins	BSL78_21093	PIK42059.1	hypothetical protein BSL78_21093
Core matrisome	ECM Glycoproteins	BSL78_09601	PIK53507.1	hypothetical protein BSL78_09601
Core matrisome	ECM Glycoproteins	BSL78_05836	PIK57266.1	hypothetical protein BSL78_05836
Core matrisome	ECM Glycoproteins	BSL78_28043	PIK35132.1	hypothetical protein BSL78_28043
Core matrisome	ECM Glycoproteins	BSL78_09226	PIK53908.1	hypothetical protein BSL78_09226
Core matrisome	ECM Glycoproteins	BSL78_09219	PIK53901.1	hypothetical protein BSL78_09219
Core matrisome	ECM Glycoproteins	BSL78_20550	PIK42597.1	hypothetical protein BSL78_20550
Core matrisome	ECM Glycoproteins	BSL78_26108	PIK37062.1	hypothetical protein BSL78_26108
Core matrisome	ECM Glycoproteins	BSL78_25347	PIK37814.1	hypothetical protein BSL78_25347
Core matrisome	ECM Glycoproteins	BSL78_22646	PIK40507.1	hypothetical protein BSL78_22646
Core matrisome	ECM Glycoproteins	BSL78_03840	PIK59256.1	hypothetical protein BSL78_03840, partial
Core matrisome	ECM Glycoproteins	BSL78_28726	PIK34449.1	hypothetical protein BSL78_28726
Core matrisome	ECM Glycoproteins	BSL78_22778	PIK40377.1	hypothetical protein BSL78_22778, partial
Core matrisome	ECM Glycoproteins	BSL78_19526	PIK43615.1	hypothetical protein BSL78_19526
Core matrisome	ECM Glycoproteins	BSL78_21696	PIK41448.1	hypothetical protein BSL78_21696
Core matrisome	ECM Glycoproteins	BSL78_08319	PIK54797.1	hypothetical protein BSL78_08319, partial
Core matrisome	ECM Glycoproteins	BSL78_03646	PIK59433.1	hypothetical protein BSL78_03646
Core matrisome	ECM Glycoproteins	BSL78_03650	PIK59437.1	hypothetical protein BSL78_03650
Core matrisome	ECM Glycoproteins	BSL78_17574	PIK45559.1	hypothetical protein BSL78_17574
Core matrisome	ECM Glycoproteins	BSL78_03649	PIK59436.1	hypothetical protein BSL78_03649
Core matrisome	ECM Glycoproteins	BSL78_14718	PIK48417.1	hypothetical protein BSL78_14718
Core matrisome	ECM Glycoproteins	BSL78_11473	PIK51601.1	hypothetical protein BSL78_11473, partial
Core matrisome	ECM Glycoproteins	BSL78_22953	PIK40205.1	hypothetical protein BSL78_22953
Core matrisome	ECM Glycoproteins	BSL78_23254	PIK39905.1	hypothetical protein BSL78_23254
Core matrisome	ECM Glycoproteins	BSL78_23253	PIK39904.1	hypothetical protein BSL78_23253
Core matrisome	ECM Glycoproteins	BSL78_00940	PIK62120.1	hypothetical protein BSL78_00940
Core matrisome	ECM Glycoproteins	BSL78_16598	PIK46534.1	hypothetical protein BSL78_16598
Core matrisome	ECM Glycoproteins	BSL78_13970	PIK49136.1	hypothetical protein BSL78_13970, partial
Core matrisome	ECM Glycoproteins	BSL78_01479	PIK61661.1	hypothetical protein BSL78_01479, partial
Core matrisome	ECM Glycoproteins	BSL78_00241	PIK62790.1	hypothetical protein BSL78_00241
Core matrisome	ECM Glycoproteins	BSL78_23252	PIK39903.1	hypothetical protein BSL78_23252
Core matrisome	ECM Glycoproteins	BSL78_15933	PIK47210.1	hypothetical protein BSL78_15933, partial
Core matrisome	ECM Glycoproteins	BSL78_26225	PIK36947.1	hypothetical protein BSL78_26225, partial
Core matrisome	ECM Glycoproteins	BSL78_11239	PIK51862.1	hypothetical protein BSL78_11239, partial
Core matrisome	ECM Glycoproteins	BSL78_03153	PIK59933.1	hypothetical protein BSL78_03153
Core matrisome	ECM Glycoproteins	BSL78_27130	PIK36037.1	hypothetical protein BSL78_27130
Core matrisome	ECM Glycoproteins	BSL78_29908	PIK33278.1	hypothetical protein BSL78_29908
Core matrisome	ECM Glycoproteins	BSL78_03495	PIK59577.1	hypothetical protein BSL78_03495
Core matrisome	ECM Glycoproteins	BSL78_03489	PIK59571.1	hypothetical protein BSL78_03489
Core matrisome	ECM Glycoproteins	BSL78_29390	PIK33795.1	hypothetical protein BSL78_29390
Core matrisome	ECM Glycoproteins	BSL78_03496	PIK59578.1	hypothetical protein BSL78_03496
Core matrisome	ECM Glycoproteins	BSL78_19868	PIK43277.1	hypothetical protein BSL78_19868
Core matrisome	ECM Glycoproteins	BSL78_08992	PIK54113.1	hypothetical protein BSL78_08992
Core matrisome	ECM Glycoproteins	BSL78_03490	PIK59572.1	hypothetical protein BSL78_03490
Core matrisome	ECM Glycoproteins	BSL78_19877	PIK43286.1	hypothetical protein BSL78_19877, partial
Core matrisome	ECM Glycoproteins	BSL78_18271	PIK44886.1	hypothetical protein BSL78_18271
Core matrisome	ECM Glycoproteins	BSL78_03488	PIK59570.1	hypothetical protein BSL78_03488
Core matrisome	ECM Glycoproteins	BSL78_03647	PIK59434.1	hypothetical protein BSL78_03647
Core matrisome	ECM Glycoproteins	BSL78_14721	PIK48420.1	hypothetical protein BSL78_14721
Core matrisome	ECM Glycoproteins	BSL78_05648	PIK57434.1	hypothetical protein BSL78_05648
Core matrisome	ECM Glycoproteins	BSL78_29907	PIK33277.1	hypothetical protein BSL78_29907, partial
Core matrisome	ECM Glycoproteins	BSL78_03648	PIK59435.1	hypothetical protein BSL78_03648
Core matrisome	ECM Glycoproteins	BSL78_05653	PIK57439.1	hypothetical protein BSL78_05653
Core matrisome	ECM Glycoproteins	BSL78_11877	PIK51217.1	hypothetical protein BSL78_11877, partial
Core matrisome	ECM Glycoproteins	BSL78_29713	PIK33465.1	hypothetical protein BSL78_29713
Core matrisome	ECM Glycoproteins	BSL78_13792	PIK49333.1	hypothetical protein BSL78_13792
Core matrisome	ECM Glycoproteins	BSL78_24478	PIK38682.1	hypothetical protein BSL78_24478
Core matrisome	ECM Glycoproteins	BSL78_03481	PIK59626.1	hypothetical protein BSL78_03481, partial
Core matrisome	ECM Glycoproteins	BSL78_11123	PIK51975.1	hypothetical protein BSL78_11123
Core matrisome	ECM Glycoproteins	BSL78_03480	PIK59625.1	hypothetical protein BSL78_03480
Core matrisome	ECM Glycoproteins	BSL78_22053	PIK41102.1	hypothetical protein BSL78_22053
Core matrisome	ECM Glycoproteins	BSL78_20509	PIK42629.1	hypothetical protein BSL78_20509
Core matrisome	ECM Glycoproteins	BSL78_20508	PIK42628.1	hypothetical protein BSL78_20508
Core matrisome	ECM Glycoproteins	BSL78_15838	PIK47288.1	hypothetical protein BSL78_15838
Core matrisome	ECM Glycoproteins	BSL78_07607	PIK55447.1	hypothetical protein BSL78_07607, partial
Core matrisome	ECM Glycoproteins	BSL78_23359	PIK39805.1	hypothetical protein BSL78_23359, partial
Core matrisome	ECM Glycoproteins	BSL78_03051	PIK60053.1	hypothetical protein BSL78_03051
Core matrisome	ECM Glycoproteins	BSL78_14844	PIK48305.1	hypothetical protein BSL78_14844
Core matrisome	ECM Glycoproteins	BSL78_14845	PIK48306.1	hypothetical protein BSL78_14845
Core matrisome	ECM Glycoproteins	BSL78_00973	PIK62090.1	hypothetical protein BSL78_00973
Core matrisome	ECM Glycoproteins	BSL78_15839	PIK47289.1	hypothetical protein BSL78_15839
Core matrisome	ECM Glycoproteins	BSL78_06344	PIK56763.1	hypothetical protein BSL78_06344, partial
Core matrisome	ECM Glycoproteins	BSL78_17363	PIK45773.1	hypothetical protein BSL78_17363
Core matrisome	ECM Glycoproteins	BSL78_03494	PIK59576.1	hypothetical protein BSL78_03494
Core matrisome	ECM Glycoproteins	BSL78_03973	PIK59091.1	hypothetical protein BSL78_03973
Core matrisome	ECM Glycoproteins	BSL78_23856	PIK39303.1	hypothetical protein BSL78_23856
Core matrisome	ECM Glycoproteins	BSL78_08994	PIK54115.1	hypothetical protein BSL78_08994
Core matrisome	ECM Glycoproteins	BSL78_06049	PIK57053.1	hypothetical protein BSL78_06049, partial
Core matrisome	ECM Glycoproteins	BSL78_03852	PIK59213.1	hypothetical protein BSL78_03852
Core matrisome	ECM Glycoproteins	BSL78_07805	PIK55286.1	hypothetical protein BSL78_07805
Core matrisome	ECM Glycoproteins	BSL78_04077	PIK58977.1	hypothetical protein BSL78_04077
Core matrisome	ECM Glycoproteins	BSL78_00494	PIK62598.1	hypothetical protein BSL78_00494
Core matrisome	ECM Glycoproteins	BSL78_10796	PIK52304.1	hypothetical protein BSL78_10796
Core matrisome	ECM Glycoproteins	BSL78_00014	PIK63007.1	hypothetical protein BSL78_00014
Core matrisome	ECM Glycoproteins	BSL78_16470	PIK46685.1	hypothetical protein BSL78_16470
Core matrisome	ECM Glycoproteins	BSL78_07988	PIK55093.1	hypothetical protein BSL78_07988
Core matrisome	ECM Glycoproteins	BSL78_03090	PIK60011.1	hypothetical protein BSL78_03090
Core matrisome	ECM Glycoproteins	BSL78_12482	PIK50636.1	hypothetical protein BSL78_12482
Core matrisome	ECM Glycoproteins	BSL78_01645	PIK61424.1	hypothetical protein BSL78_01645
Core matrisome	ECM Glycoproteins	BSL78_22832	PIK40328.1	hypothetical protein BSL78_22832, partial
Core matrisome	ECM Glycoproteins	BSL78_25484	PIK37674.1	hypothetical protein BSL78_25484
Core matrisome	ECM Glycoproteins	BSL78_03972	PIK59090.1	hypothetical protein BSL78_03972
Core matrisome	ECM Glycoproteins	BSL78_25485	PIK37675.1	hypothetical protein BSL78_25485
Core matrisome	ECM Glycoproteins	BSL78_03492	PIK59574.1	hypothetical protein BSL78_03492
Core matrisome	ECM Glycoproteins	BSL78_03493	PIK59575.1	hypothetical protein BSL78_03493
Core matrisome	ECM Glycoproteins	BSL78_29644	PIK33540.1	hypothetical protein BSL78_29644
Core matrisome	ECM Glycoproteins	BSL78_22936	PIK40216.1	hypothetical protein BSL78_22936
Core matrisome	ECM Glycoproteins	BSL78_09738	PIK53376.1	hypothetical protein BSL78_09738
Core matrisome	ECM Glycoproteins	BSL78_17367	PIK45762.1	hypothetical protein BSL78_17367
Core matrisome	ECM Glycoproteins	BSL78_09739	PIK53377.1	hypothetical protein BSL78_09739
Core matrisome	ECM Glycoproteins	BSL78_16800	PIK46312.1	hypothetical protein BSL78_16800, partial
Core matrisome	ECM Glycoproteins	BSL78_21184	PIK41971.1	hypothetical protein BSL78_21184
Core matrisome	ECM Glycoproteins	BSL78_00647	PIK62447.1	hypothetical protein BSL78_00647, partial
Core matrisome	ECM Glycoproteins	BSL78_11117	PIK51969.1	hypothetical protein BSL78_11117
Core matrisome	ECM Glycoproteins	BSL78_24713	PIK38454.1	hypothetical protein BSL78_24713, partial
Core matrisome	ECM Glycoproteins	BSL78_05317	PIK57791.1	hypothetical protein BSL78_05317
Core matrisome	ECM Glycoproteins	BSL78_22236	PIK40922.1	hypothetical protein BSL78_22236, partial
Core matrisome	ECM Glycoproteins	BSL78_06906	PIK56168.1	hypothetical protein BSL78_06906
Core matrisome	ECM Glycoproteins	BSL78_19397	PIK43762.1	hypothetical protein BSL78_19397
Core matrisome	ECM Glycoproteins	BSL78_07553	PIK55548.1	hypothetical protein BSL78_07553
Core matrisome	ECM Glycoproteins	BSL78_00782	PIK62259.1	hypothetical protein BSL78_00782
Core matrisome	ECM Glycoproteins	BSL78_11285	PIK51824.1	hypothetical protein BSL78_11285
Core matrisome	ECM Glycoproteins	BSL78_11722	PIK51400.1	hypothetical protein BSL78_11722
Core matrisome	ECM Glycoproteins	BSL78_25813	PIK37352.1	hypothetical protein BSL78_25813
Core matrisome	ECM Glycoproteins	BSL78_11874	PIK51214.1	hypothetical protein BSL78_11874
Core matrisome	ECM Glycoproteins	BSL78_13557	PIK49579.1	hypothetical protein BSL78_13557
Core matrisome	ECM Glycoproteins	BSL78_11724	PIK51402.1	hypothetical protein BSL78_11724
Core matrisome	ECM Glycoproteins	BSL78_15695	PIK47444.1	hypothetical protein BSL78_15695
Core matrisome	ECM Glycoproteins	BSL78_11725	PIK51403.1	hypothetical protein BSL78_11725
Core matrisome	ECM Glycoproteins	BSL78_20067	PIK43091.1	hypothetical protein BSL78_20067
Core matrisome	ECM Glycoproteins	BSL78_10345	PIK52770.1	hypothetical protein BSL78_10345, partial
Core matrisome	ECM Glycoproteins	BSL78_20510	PIK42630.1	hypothetical protein BSL78_20510
Core matrisome	ECM Glycoproteins	BSL78_25812	PIK37351.1	hypothetical protein BSL78_25812
Core matrisome	ECM Glycoproteins	BSL78_13867	PIK49243.1	hypothetical protein BSL78_13867
Core matrisome	ECM Glycoproteins	BSL78_13979	PIK49145.1	hypothetical protein BSL78_13979
Core matrisome	ECM Glycoproteins	BSL78_10756	PIK52356.1	hypothetical protein BSL78_10756, partial
Core matrisome	ECM Glycoproteins	BSL78_15694	PIK47443.1	hypothetical protein BSL78_15694
Core matrisome	ECM Glycoproteins	BSL78_11505	PIK51633.1	hypothetical protein BSL78_11505, partial
Core matrisome	ECM Glycoproteins	BSL78_16932	PIK46190.1	hypothetical protein BSL78_16932, partial
Core matrisome	ECM Glycoproteins	BSL78_17696	PIK45464.1	hypothetical protein BSL78_17696
Core matrisome	ECM Glycoproteins	BSL78_21491	PIK41660.1	hypothetical protein BSL78_21491, partial
Core matrisome	ECM Glycoproteins	BSL78_17456	PIK45678.1	hypothetical protein BSL78_17456, partial
Core matrisome	ECM Glycoproteins	BSL78_23994	PIK39171.1	hypothetical protein BSL78_23994
Core matrisome	ECM Glycoproteins	BSL78_10650	PIK52446.1	hypothetical protein BSL78_10650
Core matrisome	ECM Glycoproteins	BSL78_02344	PIK60721.1	hypothetical protein BSL78_02344
Core matrisome	ECM Glycoproteins	BSL78_05808	PIK57300.1	hypothetical protein BSL78_05808
Core matrisome	ECM Glycoproteins	BSL78_26884	PIK36284.1	hypothetical protein BSL78_26884
Core matrisome	ECM Glycoproteins	BSL78_22831	PIK40327.1	hypothetical protein BSL78_22831, partial
Core matrisome	ECM Glycoproteins	BSL78_11799	PIK51322.1	hypothetical protein BSL78_11799, partial
Core matrisome	ECM Glycoproteins	BSL78_28558	PIK34615.1	hypothetical protein BSL78_28558
Core matrisome	ECM Glycoproteins	BSL78_23997	PIK39174.1	hypothetical protein BSL78_23997
Core matrisome	ECM Glycoproteins	BSL78_05435	PIK57660.1	hypothetical protein BSL78_05435
Core matrisome	ECM Glycoproteins	BSL78_01119	PIK61975.1	hypothetical protein BSL78_01119
Core matrisome	ECM Glycoproteins	BSL78_23325	PIK39834.1	hypothetical protein BSL78_23325
Core matrisome	ECM Glycoproteins	BSL78_23324	PIK39833.1	hypothetical protein BSL78_23324
Core matrisome	ECM Glycoproteins	BSL78_23193	PIK39968.1	hypothetical protein BSL78_23193
Core matrisome	ECM Glycoproteins	BSL78_23319	PIK39828.1	hypothetical protein BSL78_23319
Core matrisome	ECM Glycoproteins	BSL78_26497	PIK36662.1	hypothetical protein BSL78_26497
Core matrisome	ECM Glycoproteins	BSL78_23328	PIK39837.1	hypothetical protein BSL78_23328
Core matrisome	ECM Glycoproteins	BSL78_11507	PIK51635.1	hypothetical protein BSL78_11507, partial
Core matrisome	ECM Glycoproteins	BSL78_26139	PIK37023.1	hypothetical protein BSL78_26139
Core matrisome	ECM Glycoproteins	BSL78_05397	PIK57713.1	hypothetical protein BSL78_05397
Core matrisome	ECM Glycoproteins	BSL78_02250	PIK60850.1	hypothetical protein BSL78_02250, partial
Core matrisome	ECM Glycoproteins	BSL78_23720	PIK39434.1	hypothetical protein BSL78_23720
Core matrisome	ECM Glycoproteins	BSL78_05453	PIK57627.1	hypothetical protein BSL78_05453
Core matrisome	ECM Glycoproteins	BSL78_03479	PIK59624.1	hypothetical protein BSL78_03479
Core matrisome	ECM Glycoproteins	BSL78_20869	PIK42279.1	hypothetical protein BSL78_20869
Core matrisome	ECM Glycoproteins	BSL78_24173	PIK38986.1	hypothetical protein BSL78_24173
Core matrisome	ECM Glycoproteins	BSL78_16026	PIK47130.1	hypothetical protein BSL78_16026
Core matrisome	ECM Glycoproteins	BSL78_26621	PIK36546.1	hypothetical protein BSL78_26621
Core matrisome	ECM Glycoproteins	BSL78_11723	PIK51401.1	hypothetical protein BSL78_11723
Core matrisome	ECM Glycoproteins	BSL78_01935	PIK61110.1	hypothetical protein BSL78_01935
Core matrisome	ECM Glycoproteins	BSL78_08652	PIK54439.1	hypothetical protein BSL78_08652
Core matrisome	ECM Glycoproteins	BSL78_07284	PIK55796.1	hypothetical protein BSL78_07284
Core matrisome	ECM Glycoproteins	BSL78_01934	PIK61109.1	hypothetical protein BSL78_01934
Core matrisome	ECM Glycoproteins	BSL78_04221	PIK58909.1	hypothetical protein BSL78_04221
Core matrisome	ECM Glycoproteins	BSL78_12421	PIK50688.1	hypothetical protein BSL78_12421
Core matrisome	ECM Glycoproteins	BSL78_07285	PIK55797.1	hypothetical protein BSL78_07285
Core matrisome	ECM Glycoproteins	BSL78_16392	PIK46728.1	hypothetical protein BSL78_16392, partial
Core matrisome	ECM Glycoproteins	BSL78_19801	PIK43344.1	hypothetical protein BSL78_19801
Core matrisome	ECM Glycoproteins	BSL78_03433	PIK59637.1	hypothetical protein BSL78_03433
Core matrisome	ECM Glycoproteins	BSL78_20957	PIK42192.1	hypothetical protein BSL78_20957
Core matrisome	ECM Glycoproteins	BSL78_11408	PIK51688.1	hypothetical protein BSL78_11408
Core matrisome	ECM Glycoproteins	BSL78_11411	PIK51691.1	hypothetical protein BSL78_11411
Core matrisome	ECM Glycoproteins	BSL78_23175	PIK39988.1	hypothetical protein BSL78_23175
Core matrisome	ECM Glycoproteins	BSL78_10856	PIK52232.1	hypothetical protein BSL78_10856, partial
Core matrisome	ECM Glycoproteins	BSL78_11844	PIK51241.1	hypothetical protein BSL78_11844, partial
Core matrisome	ECM Glycoproteins	BSL78_20956	PIK42191.1	hypothetical protein BSL78_20956
Core matrisome	ECM Glycoproteins	BSL78_13712	PIK49412.1	hypothetical protein BSL78_13712
Core matrisome	ECM Glycoproteins	BSL78_23843	PIK39337.1	hypothetical protein BSL78_23843
Core matrisome	ECM Glycoproteins	BSL78_28665	PIK34513.1	hypothetical protein BSL78_28665
Core matrisome	ECM Glycoproteins	BSL78_14648	PIK48478.1	hypothetical protein BSL78_14648, partial
Core matrisome	ECM Glycoproteins	BSL78_07161	PIK55933.1	hypothetical protein BSL78_07161, partial
Core matrisome	ECM Glycoproteins	BSL78_19117	PIK44031.1	hypothetical protein BSL78_19117
Core matrisome	ECM Glycoproteins	BSL78_05294	PIK57768.1	hypothetical protein BSL78_05294, partial
Core matrisome	ECM Glycoproteins	BSL78_14229	PIK48894.1	hypothetical protein BSL78_14229
Core matrisome	ECM Glycoproteins	BSL78_29506	PIK33680.1	hypothetical protein BSL78_29506
Core matrisome	ECM Glycoproteins	BSL78_20609	PIK42533.1	hypothetical protein BSL78_20609
Core matrisome	ECM Glycoproteins	BSL78_29504	PIK33678.1	hypothetical protein BSL78_29504
Core matrisome	ECM Glycoproteins	BSL78_16728	PIK46409.1	hypothetical protein BSL78_16728
Core matrisome	ECM Glycoproteins	BSL78_16731	PIK46412.1	hypothetical protein BSL78_16731
Core matrisome	ECM Glycoproteins	BSL78_16729	PIK46410.1	hypothetical protein BSL78_16729
Core matrisome	ECM Glycoproteins	BSL78_16735	PIK46416.1	hypothetical protein BSL78_16735
Core matrisome	ECM Glycoproteins	BSL78_29505	PIK33679.1	hypothetical protein BSL78_29505
Core matrisome	ECM Glycoproteins	BSL78_14649	PIK48479.1	hypothetical protein BSL78_14649
Core matrisome	ECM Glycoproteins	BSL78_16732	PIK46413.1	hypothetical protein BSL78_16732
Core matrisome	ECM Glycoproteins	BSL78_19119	PIK44033.1	hypothetical protein BSL78_19119
Core matrisome	ECM Glycoproteins	BSL78_03853	PIK59214.1	hypothetical protein BSL78_03853
Core matrisome	ECM Glycoproteins	BSL78_00517	PIK62511.1	hypothetical protein BSL78_00517
Core matrisome	ECM Glycoproteins	BSL78_16356	PIK46758.1	hypothetical protein BSL78_16356
Core matrisome	ECM Glycoproteins	BSL78_21394	PIK41753.1	hypothetical protein BSL78_21394
Core matrisome	ECM Glycoproteins	BSL78_12165	PIK50948.1	hypothetical protein BSL78_12165
Core matrisome	ECM Glycoproteins	BSL78_19210	PIK43945.1	hypothetical protein BSL78_19210
Core matrisome	ECM Glycoproteins	BSL78_20586	PIK42561.1	hypothetical protein BSL78_20586
Core matrisome	ECM Glycoproteins	BSL78_10108	PIK52999.1	tensilin
Core matrisome	ECM Glycoproteins	BSL78_09509	PIK53591.1	tensilin

## Sheet: Muscle proteins
Division	Catogery	Locus tag	Protein ID	Protein Annotation
Muscle proteome	Myosins	BSL78_30236	PIK32952.1	putative myosin heavy chain, striated muscle
Muscle proteome	Myosins	BSL78_29291	PIK33891.1	putative myosin-11
Muscle proteome	Myosins	BSL78_27272	PIK35896.1	putative unconventional myosin-X, partial
Muscle proteome	Myosins	BSL78_27273	PIK35897.1	putative unconventional myosin-X-like
Muscle proteome	Myosins	BSL78_25108	PIK38062.1	putative myosin-VIIa
Muscle proteome	Myosins	BSL78_25109	PIK38063.1	putative unconventional myosin-VIIa, partial
Muscle proteome	Myosins	BSL78_23973	PIK39195.1	putative myosin-11
Muscle proteome	Myosins	BSL78_23685	PIK39467.1	putative unconventional myosin-Ib
Muscle proteome	Myosins	BSL78_23549	PIK39617.1	putative myosin-2 essential light chain-like isoform X2
Muscle proteome	Myosins	BSL78_22636	PIK40516.1	putative myosin heavy chain, striated muscle isoform X5
Muscle proteome	Myosins	BSL78_22553	PIK40604.1	putative myosin-IIIa isoform X2
Muscle proteome	Myosins	BSL78_22068	PIK41081.1	putative myosin-IIIb
Muscle proteome	Myosins	BSL78_20777	PIK42359.1	putative myosin heavy chain, fast skeletal muscle isoform X2
Muscle proteome	Myosins	BSL78_19206	PIK43941.1	putative myosin-IIIa isoform X2
Muscle proteome	Myosins	BSL78_19207	PIK43942.1	putative myosin-IIIa isoform X2
Muscle proteome	Myosins	BSL78_18335	PIK44809.1	hypothetical protein BSL78_18335
Muscle proteome	Myosins	BSL78_17620	PIK45516.1	putative myosin regulatory light chain 12B
Muscle proteome	Myosins	BSL78_16966	PIK46174.1	putative amoeboid myosin I isoform X1
Muscle proteome	Myosins	BSL78_16399	PIK46735.1	putative myosin-2 essential light chain-like
Muscle proteome	Myosins	BSL78_16288	PIK46871.1	hypothetical protein BSL78_16288
Muscle proteome	Myosins	BSL78_16289	PIK46872.1	hypothetical protein BSL78_16289
Muscle proteome	Myosins	BSL78_16290	PIK46873.1	hypothetical protein BSL78_16290
Muscle proteome	Myosins	BSL78_15684	PIK47433.1	putative unconventional myosin-XV-like, partial
Muscle proteome	Myosins	BSL78_15017	PIK48141.1	putative myosin-2 essential light chain-like isoform X1
Muscle proteome	Myosins	BSL78_14488	PIK48636.1	myosin-10
Muscle proteome	Myosins	BSL78_14352	PIK48786.1	hypothetical protein BSL78_14352
Muscle proteome	Myosins	BSL78_14353	PIK48787.1	hypothetical protein BSL78_14353, partial
Muscle proteome	Myosins	BSL78_14354	PIK48788.1	putative unconventional myosin-XVIIIa, partial
Muscle proteome	Myosins	BSL78_14213	PIK48911.1	putative myosin-9-like
Muscle proteome	Myosins	BSL78_13968	PIK49187.1	putative unconventional myosin-X
Muscle proteome	Myosins	BSL78_12580	PIK50516.1	putative unconventional myosin-X, partial
Muscle proteome	Myosins	BSL78_12298	PIK50827.1	putative myosin-9-like
Muscle proteome	Myosins	BSL78_09827	PIK53253.1	putative myosin heavy chain, striated muscle isoform X7
Muscle proteome	Myosins	BSL78_09828	PIK53254.1	putative myosin heavy chain, striated muscle isoform X8
Muscle proteome	Myosins	BSL78_09551	PIK53530.1	putative myosin heavy chain, skeletal muscle, adult-like
Muscle proteome	Myosins	BSL78_09554	PIK53533.1	putative myosin-VIIa-like
Muscle proteome	Myosins	BSL78_09555	PIK53534.1	putative myosin-VIIa
Muscle proteome	Myosins	BSL78_09556	PIK53535.1	putative unconventional myosin-VIIa-like
Muscle proteome	Myosins	BSL78_09557	PIK53536.1	putative myosin-VIIa
Muscle proteome	Myosins	BSL78_09324	PIK53734.1	putative unconventional myosin-XIX-like
Muscle proteome	Myosins	BSL78_09155	PIK53933.1	putative myosin-10
Muscle proteome	Myosins	BSL78_09156	PIK53934.1	putative myosin-10, partial
Muscle proteome	Myosins	BSL78_09157	PIK53935.1	putative myosin-10
Muscle proteome	Myosins	BSL78_08455	PIK54637.1	hypothetical protein BSL78_08455
Muscle proteome	Myosins	BSL78_08456	PIK54638.1	hypothetical protein BSL78_08456
Muscle proteome	Myosins	BSL78_08461	PIK54643.1	putative unconventional myosin-XV isoform X2
Muscle proteome	Myosins	BSL78_08462	PIK54644.1	putative myosin XV
Muscle proteome	Myosins	BSL78_08407	PIK54712.1	hypothetical protein BSL78_08407
Muscle proteome	Myosins	BSL78_07616	PIK55456.1	putative myosin regulatory light chain 12A
Muscle proteome	Myosins	BSL78_07452	PIK55643.1	putative myosin-1
Muscle proteome	Myosins	BSL78_07195	PIK55925.1	putative unconventional myosin-X, partial
Muscle proteome	Myosins	BSL78_05922	PIK57170.1	putative unconventional myosin-IXb-like isoform X7
Muscle proteome	Myosins	BSL78_05923	PIK57171.1	putative unconventional myosin-IXa
Muscle proteome	Myosins	BSL78_05693	PIK57366.1	putative unconventional myosin-Ib-like
Muscle proteome	Myosins	BSL78_01234	PIK61779.1	putative unconventional myosin-XVI
Muscle proteome	Actins	BSL78_30133	PIK33049.1	actin beta/gamma 1
Muscle proteome	Actins	BSL78_30134	PIK33050.1	hypothetical protein BSL78_30134
Muscle proteome	Actins	BSL78_30137	PIK33053.1	actin isoform 2
Muscle proteome	Actins	BSL78_30139	PIK33055.1	actin isoform 2
Muscle proteome	Actins	BSL78_29488	PIK33696.1	putative actin-related protein 6
Muscle proteome	Actins	BSL78_24968	PIK38190.1	putative actin-3
Muscle proteome	Actins	BSL78_24675	PIK38478.1	actin
Muscle proteome	Actins	BSL78_24433	PIK38743.1	actin
Muscle proteome	Actins	BSL78_23270	PIK39878.1	putative actin-like protein 6A
Muscle proteome	Actins	BSL78_23077	PIK40095.1	putative actin-related protein 2 isoform X2
Muscle proteome	Actins	BSL78_21614	PIK41534.1	hypothetical protein BSL78_21614, partial
Muscle proteome	Actins	BSL78_21615	PIK41535.1	beta-actin, partial
Muscle proteome	Actins	BSL78_20004	PIK43148.1	putative actin-like protein 6B
Muscle proteome	Actins	BSL78_17816	PIK45315.1	Actin-related protein 8
Muscle proteome	Actins	BSL78_17626	PIK45522.1	putative actin, cytoplasmic-like
Muscle proteome	Actins	BSL78_17313	PIK45805.1	Actin-related protein 5
Muscle proteome	Actins	BSL78_16624	PIK46497.1	Actin-related protein 5
Muscle proteome	Actins	BSL78_15188	PIK47940.1	actin
Muscle proteome	Actins	BSL78_13826	PIK49311.1	non-muscle actin II
Muscle proteome	Actins	BSL78_13827	PIK49312.1	actin
Muscle proteome	Actins	BSL78_07625	PIK55465.1	putative alpha-centractin
Muscle proteome	Actins	BSL78_05584	PIK57520.1	putative actin-related protein 10 isoform X1
Muscle proteome	Actins	BSL78_05585	PIK57521.1	putative actin-related protein 10 isoform X2
Muscle proteome	Actins	BSL78_05265	PIK57806.1	putative actin-related protein 3
Muscle proteome	Actins	BSL78_04977	PIK58121.1	putative actin-related protein 2-like, partial
Muscle proteome	Actins	BSL78_03313	PIK59741.1	putative actin-related protein 6
Muscle proteome	Actins	BSL78_01633	PIK61412.1	beta-actin
Muscle proteome	Actins	BSL78_01634	PIK61413.1	actin
Muscle proteome	Actins	BSL78_00331	PIK62751.1	putative actin-related protein 8
Muscle proteome	Troponins	BSL78_12122	PIK50993.1	hypothetical protein BSL78_12122, partial (Troponin T)
Muscle proteome	Troponins	BSL78_08676	PIK54463.1	hypothetical protein BSL78_08676 (Troponin T)
Muscle proteome	Troponins	BSL78_08091	PIK55043.1	putative troponin I
Muscle proteome	Tropomyosins	BSL78_18963	PIK44187.1	tropomyosin
Muscle proteome	Actin-binding proteins	BSL78_25942	PIK37225.1	putative actin-binding LIM protein 1 isoform X8
Muscle proteome	Actin-binding proteins	BSL78_19230	PIK43900.1	putative actin-binding protein IPP-like
Muscle proteome	Actin-binding proteins	BSL78_15211	PIK47911.1	putative actin-binding protein IPP
Muscle proteome	Actin-binding proteins	BSL78_15212	PIK47912.1	putative actin-binding protein IPP-like
Muscle proteome	Actin-binding proteins	BSL78_24208	PIK38950.1	putative alpha-adducin isoform X4
Muscle proteome	Actin-binding proteins	BSL78_22924	PIK40227.1	putative alpha-adducin isoform X4, partial
Muscle proteome	Actin-binding proteins	BSL78_08440	PIK54663.1	putative adducin-related protein 2
Muscle proteome	Actin-binding proteins	BSL78_09683	PIK53401.1	putative actin-binding protein anillin-like isoform X2
Muscle proteome	Actin-binding proteins	BSL78_09684	PIK53402.1	putative actin-binding protein anillin-like isoform X2
Muscle proteome	Actin-binding proteins	BSL78_20145	PIK43001.1	putative actin-related protein 2/3 complex subunit 2
Muscle proteome	Actin-binding proteins	BSL78_10437	PIK52670.1	putative actin-related protein 2/3 complex subunit 4
Muscle proteome	Actin-binding proteins	BSL78_10102	PIK52993.1	putative actin-related protein 2/3 complex subunit 4
Muscle proteome	Actin-binding proteins	BSL78_29273	PIK33909.1	putative muscle-specific protein 20
Muscle proteome	Actin-binding proteins	BSL78_03318	PIK59746.1	putative calponin-3-like isoform 1
Muscle proteome	Actin-binding proteins	BSL78_27790	PIK35391.1	putative centrosome-associated protein
Muscle proteome	Actin-binding proteins	BSL78_20094	PIK43040.1	putative ubiquitin carboxyl-terminal hydrolase CYLD isoform X3
Muscle proteome	Actin-binding proteins	BSL78_18837	PIK44299.1	hypothetical protein BSL78_18837
Muscle proteome	Actin-binding proteins	BSL78_14596	PIK48541.1	hypothetical protein BSL78_14596
Muscle proteome	Actin-binding proteins	BSL78_14597	PIK48542.1	hypothetical protein BSL78_14597, partial
Muscle proteome	Actin-binding proteins	BSL78_10606	PIK52508.1	putative tubulin-folding cofactor B
Muscle proteome	Actin-binding proteins	BSL78_10476	PIK52660.1	hypothetical protein BSL78_10476, partial
Muscle proteome	Actin-binding proteins	BSL78_09199	PIK53881.1	hypothetical protein BSL78_09199
Muscle proteome	Actin-binding proteins	BSL78_07347	PIK55736.1	hypothetical protein BSL78_07347
Muscle proteome	Actin-binding proteins	BSL78_07094	PIK56001.1	hypothetical protein BSL78_07094
Muscle proteome	Actin-binding proteins	BSL78_06288	PIK56819.1	hypothetical protein BSL78_06288
Muscle proteome	Actin-binding proteins	BSL78_06292	PIK56823.1	hypothetical protein BSL78_06292
Muscle proteome	Actin-binding proteins	BSL78_02500	PIK60564.1	putative CAP-Gly domain-containing linker protein 1 isoform X5, partial
Muscle proteome	Actin-binding proteins	BSL78_15721	PIK47428.1	putative F-actin-capping protein subunit alpha-1-like
Muscle proteome	Actin-binding proteins	BSL78_07733	PIK55363.1	CapZ-beta, partial
Muscle proteome	Actin-binding proteins	BSL78_12509	PIK50605.1	Protein singed
Muscle proteome	Actin-binding proteins	BSL78_29146	PIK34036.1	putative filamin-B
Muscle proteome	Actin-binding proteins	BSL78_27178	PIK35993.1	hypothetical protein BSL78_27178
Muscle proteome	Actin-binding proteins	BSL78_26722	PIK36444.1	hypothetical protein BSL78_26722
Muscle proteome	Actin-binding proteins	BSL78_26425	PIK36739.1	putative tripartite motif-containing protein 2
Muscle proteome	Actin-binding proteins	BSL78_26261	PIK36906.1	hypothetical protein BSL78_26261
Muscle proteome	Actin-binding proteins	BSL78_26262	PIK36907.1	putative tripartite motif-containing protein 2-like, partial
Muscle proteome	Actin-binding proteins	BSL78_26013	PIK37157.1	putative E3 ubiquitin-protein ligase TRIM71-like
Muscle proteome	Actin-binding proteins	BSL78_25566	PIK37590.1	putative E3 ubiquitin-protein ligase MYCBP2
Muscle proteome	Actin-binding proteins	BSL78_24261	PIK38904.1	putative tripartite motif-containing protein 45
Muscle proteome	Actin-binding proteins	BSL78_20077	PIK43071.1	putative tripartite motif-containing protein 2
Muscle proteome	Actin-binding proteins	BSL78_19719	PIK43433.1	putative RING finger protein nhl-1-like
Muscle proteome	Actin-binding proteins	BSL78_15702	PIK47409.1	putative filamin-B
Muscle proteome	Actin-binding proteins	BSL78_15703	PIK47410.1	putative filamin-B
Muscle proteome	Actin-binding proteins	BSL78_15052	PIK48082.1	putative RING finger protein nhl-1-like
Muscle proteome	Actin-binding proteins	BSL78_14510	PIK48633.1	putative filamin-B
Muscle proteome	Actin-binding proteins	BSL78_13720	PIK49420.1	putative tripartite motif-containing protein 3 isoform X2
Muscle proteome	Actin-binding proteins	BSL78_13436	PIK49704.1	putative E3 ubiquitin-protein ligase MYCBP2
Muscle proteome	Actin-binding proteins	BSL78_13324	PIK49822.1	hypothetical protein BSL78_13324
Muscle proteome	Actin-binding proteins	BSL78_12528	PIK50577.1	putative E3 ubiquitin-protein ligase TRIM71-like isoform X2
Muscle proteome	Actin-binding proteins	BSL78_12529	PIK50578.1	putative RING finger protein nhl-1-like
Muscle proteome	Actin-binding proteins	BSL78_10927	PIK52190.1	putative filamin-B
Muscle proteome	Actin-binding proteins	BSL78_10928	PIK52191.1	putative filamin-B
Muscle proteome	Actin-binding proteins	BSL78_10718	PIK52406.1	putative RING finger protein nhl-1-like
Muscle proteome	Actin-binding proteins	BSL78_10612	PIK52514.1	putative apoptosis-resistant E3 ubiquitin protein ligase 1
Muscle proteome	Actin-binding proteins	BSL78_10485	PIK52625.1	hypothetical protein BSL78_10485
Muscle proteome	Actin-binding proteins	BSL78_10206	PIK52912.1	hypothetical protein BSL78_10206
Muscle proteome	Actin-binding proteins	BSL78_09304	PIK53810.1	hypothetical protein BSL78_09304
Muscle proteome	Actin-binding proteins	BSL78_09162	PIK53940.1	hypothetical protein BSL78_09162
Muscle proteome	Actin-binding proteins	BSL78_08254	PIK54825.1	Fimbrin
Muscle proteome	Actin-binding proteins	BSL78_08255	PIK54826.1	putative fimbrin-like
Muscle proteome	Actin-binding proteins	BSL78_07441	PIK55670.1	putative RING finger protein nhl-1-like
Muscle proteome	Actin-binding proteins	BSL78_04846	PIK58259.1	putative RING finger protein nhl-1-like
Muscle proteome	Actin-binding proteins	BSL78_04848	PIK58261.1	hypothetical protein BSL78_04848
Muscle proteome	Actin-binding proteins	BSL78_03032	PIK60034.1	putative RING finger protein nhl-1-like
Muscle proteome	Actin-binding proteins	BSL78_02505	PIK60569.1	hypothetical protein BSL78_02505
Muscle proteome	Actin-binding proteins	BSL78_01839	PIK61196.1	putative tripartite motif-containing protein 2 isoform X2
Muscle proteome	Actin-binding proteins	BSL78_00830	PIK62222.1	hypothetical protein BSL78_00830
Muscle proteome	Actin-binding proteins	BSL78_28632	PIK34544.1	putative FH1/FH2 domain-containing protein 3
Muscle proteome	Actin-binding proteins	BSL78_27537	PIK35638.1	putative formin-like protein 3, partial
Muscle proteome	Actin-binding proteins	BSL78_22467	PIK40670.1	putative inverted formin-2
Muscle proteome	Actin-binding proteins	BSL78_18596	PIK44561.1	putative formin-like protein 6
Muscle proteome	Actin-binding proteins	BSL78_16382	PIK46753.1	putative formin-J, partial
Muscle proteome	Actin-binding proteins	BSL78_16371	PIK46773.1	putative formin-like protein 2 isoform X2
Muscle proteome	Actin-binding proteins	BSL78_15027	PIK48101.1	putative FH1/FH2 domain-containing protein 3
Muscle proteome	Actin-binding proteins	BSL78_13445	PIK49678.1	putative formin-like protein 3
Muscle proteome	Actin-binding proteins	BSL78_03622	PIK59478.1	putative inverted formin-2, partial
Muscle proteome	Actin-binding proteins	BSL78_13306	PIK49804.1	gelsolin
Muscle proteome	Actin-binding proteins	BSL78_13307	PIK49805.1	putative gelsolin-like protein 2
Muscle proteome	Actin-binding proteins	BSL78_17089	PIK46048.1	hypothetical protein BSL78_17089
Muscle proteome	Actin-binding proteins	BSL78_28995	PIK34184.1	putative 40S ribosomal protein S10-like
Muscle proteome	Actin-binding proteins	BSL78_14565	PIK48577.1	putative 40S ribosomal protein S10-like
Muscle proteome	Actin-binding proteins	BSL78_12745	PIK50379.1	putative plectin-like
Muscle proteome	Actin-binding proteins	BSL78_21559	PIK41576.1	putative profilin-4
Muscle proteome	Actin-binding proteins	BSL78_26338	PIK36831.1	beta chain spectrin-like protein
Muscle proteome	Actin-binding proteins	BSL78_26339	PIK36832.1	putative spectrin beta chain, non-erythrocytic 1 isoform X2, partial
Muscle proteome	Actin-binding proteins	BSL78_23456	PIK39702.1	putative spectrin alpha chain, non-erythrocytic 1 isoform X6
Muscle proteome	Actin-binding proteins	BSL78_23457	PIK39703.1	alpha-spectrin
Muscle proteome	Actin-binding proteins	BSL78_23458	PIK39704.1	putative spectrin alpha chain, non-erythrocytic 1 isoform X5
Muscle proteome	Actin-binding proteins	BSL78_07939	PIK55209.1	putative spectrin alpha chain, non-erythrocytic 1
Muscle proteome	Actin-binding proteins	BSL78_07940	PIK55210.1	putative spectrin alpha chain, non-erythrocytic 1
Muscle proteome	Actin-binding proteins	BSL78_07941	PIK55211.1	putative spectrin alpha chain, non-erythrocytic 1
Muscle proteome	Actin-binding proteins	BSL78_07942	PIK55212.1	putative spectrin beta chain
Muscle proteome	Actin-binding proteins	BSL78_07945	PIK55215.1	putative spectrin beta chain, non-erythrocytic 1 isoform X2
Muscle proteome	Actin-binding proteins	BSL78_07946	PIK55216.1	putative spectrin beta chain, non-erythrocytic 1 isoform X2
Muscle proteome	Actin-binding proteins	BSL78_03582	PIK59510.1	putative supervillin isoform X1
Muscle proteome	Actin-binding proteins	BSL78_03583	PIK59511.1	Supervillin
Muscle proteome	Actin-binding proteins	BSL78_24735	PIK38419.1	putative tropomodulin-1-like, partial
Muscle proteome	Actin-binding proteins	BSL78_12687	PIK50448.1	putative tropomodulin-1-like
Muscle proteome	Actin-binding proteins	BSL78_08929	PIK54199.1	Twinfilin-1
Muscle proteome	Actin-binding proteins	BSL78_02148	PIK60973.1	putative villin-1-like isoform X1, partial
Muscle proteome	Actin-binding proteins	BSL78_02149	PIK60974.1	villin, partial
Muscle proteome	Actin-binding proteins	BSL78_12883	PIK50228.1	putative wiskott-Aldrich syndrome protein family member 3-like
Muscle proteome	Actin-binding proteins	BSL78_12884	PIK50229.1	hypothetical protein BSL78_12884
Muscle proteome	Actin-binding proteins	BSL78_04561	PIK58536.1	putative alpha-actinin, sarcomeric-like
Muscle proteome	Myosin-binding proteins	BSL78_27231	PIK35943.1	putative myosin light chain kinase
Muscle proteome	Myosin-binding proteins	BSL78_26967	PIK36206.1	putative myosin light chain kinase, smooth muscle isoform X6
Muscle proteome	Myosin-binding proteins	BSL78_22736	PIK40414.1	putative myosin light chain kinase, smooth muscle
Muscle proteome	Myosin-binding proteins	BSL78_11429	PIK51667.1	putative myosin light chain kinase
Muscle proteome	Myosin-binding proteins	BSL78_10513	PIK52609.1	putative myosin light chain kinase, smooth muscle
Muscle proteome	Myosin-binding proteins	BSL78_09265	PIK53828.1	putative myosin light chain kinase, smooth muscle isoform X4
Muscle proteome	Myosin-binding proteins	BSL78_09266	PIK53829.1	putative myosin light chain kinase, smooth muscle isoform X4
Muscle proteome	Myosin-binding proteins	BSL78_09267	PIK53830.1	putative myosin light chain kinase, smooth muscle isoform X5
Muscle proteome	Myosin-binding proteins	BSL78_09268	PIK53831.1	putative myosin light chain kinase, smooth muscle isoform X3
Muscle proteome	Myosin-binding proteins	BSL78_02116	PIK60941.1	putative myosin light chain kinase, smooth muscle-like
Muscle proteome	Myosin-binding proteins	BSL78_00987	PIK62104.1	myosin light chain kinase
Muscle proteome	Myosin-binding proteins	BSL78_26716	PIK36449.1	hypothetical protein BSL78_26716
Muscle proteome	Myosin-binding proteins	BSL78_22735	PIK40413.1	putative striated muscle-specific serine/threonine-protein kinase-like
Muscle proteome	Myosin-binding proteins	BSL78_11680	PIK51441.1	hypothetical protein BSL78_11680
Muscle proteome	Myosin-binding proteins	BSL78_10510	PIK52606.1	putative striated muscle preferentially expressed protein kinase
Muscle proteome	Paramyosin	BSL78_03590	PIK59518.1	putative paramyosin-like
Muscle proteome	Titins	BSL78_29207	PIK33969.1	putative titin
Muscle proteome	Titins	BSL78_29208	PIK33970.1	putative titin
Muscle proteome	Titins	BSL78_29210	PIK33972.1	putative titin
Muscle proteome	Titins	BSL78_29211	PIK33973.1	putative titin
Muscle proteome	Titins	BSL78_29212	PIK33974.1	putative titin
Muscle proteome	Titins	BSL78_23498	PIK39663.1	putative titin-like
Muscle proteome	Titins	BSL78_23499	PIK39664.1	putative titin-like
Muscle proteome	Titins	BSL78_22517	PIK40639.1	putative titin-like
Muscle proteome	Titins	BSL78_21176	PIK41963.1	putative titin
Muscle proteome	Titins	BSL78_09488	PIK53635.1	putative titin isoform X3
Muscle proteome	Titins	BSL78_04021	PIK59064.1	putative titin-like
Muscle proteome	Titins	BSL78_04022	PIK59065.1	putative titin
Muscle proteome	Titins	BSL78_03645	PIK59432.1	putative titin
Muscle proteome	Titins	BSL78_02114	PIK60939.1	putative titin-like
Muscle proteome	Titins	BSL78_02117	PIK60942.1	putative titin-like, partial
Muscle proteome	Titins	BSL78_02119	PIK60944.1	putative titin-like
Muscle proteome	Titins	BSL78_02120	PIK60945.1	putative titin-like
Muscle proteome	Titins	BSL78_02121	PIK60946.1	putative titin-like
Muscle proteome	Titins	BSL78_02124	PIK60949.1	putative titin-like
Muscle proteome	Titins	BSL78_02129	PIK60954.1	putative titin
Muscle proteome	Titins	BSL78_02130	PIK60955.1	putative titin
Muscle proteome	Titins	BSL78_02131	PIK60956.1	putative titin
Muscle proteome	Titins	BSL78_02132	PIK60957.1	putative titin-like
Muscle proteome	Titins	BSL78_02133	PIK60958.1	putative titin-like
Muscle proteome	Titins	BSL78_02134	PIK60959.1	putative titin
Muscle proteome	Titins	BSL78_02135	PIK60960.1	putative titin
Muscle proteome	Titins	BSL78_02136	PIK60961.1	putative titin-like
Muscle proteome	Titins	BSL78_02137	PIK60962.1	putative titin
Muscle proteome	Titins	BSL78_02138	PIK60963.1	putative titin-like
Muscle proteome	Titins	BSL78_02139	PIK60964.1	putative titin
Muscle proteome	Titins	BSL78_02140	PIK60965.1	putative titin
Muscle proteome	Titins	BSL78_02141	PIK60966.1	putative titin
Muscle proteome	Titins	BSL78_02142	PIK60967.1	putative titin
Muscle proteome	Titins	BSL78_01670	PIK61371.1	putative titin
Muscle proteome	Titins	BSL78_00187	PIK62853.1	putative titin
Muscle proteome	Obscurins	BSL78_29820	PIK33366.1	putative obscurin, partial
Muscle proteome	Obscurins	BSL78_29426	PIK33761.1	putative obscurin-like protein 1 isoform X10
Muscle proteome	Obscurins	BSL78_18675	PIK44455.1	putative obscurin-like, partial
Muscle proteome	Obscurins	BSL78_08479	PIK54626.1	putative obscurin
Muscle proteome	Twitchins	BSL78_01500	PIK61575.1	putative twitchin-like
Muscle proteome	Twitchins	BSL78_00184	PIK62850.1	putative twitchin
Muscle proteome	Twitchins	BSL78_00185	PIK62851.1	putative twitchin
Muscle proteome	Twitchins	BSL78_00186	PIK62852.1	putative twitchin
Muscle proteome	Twitchins	BSL78_00188	PIK62854.1	putative twitchin
Muscle proteome	Twitchins	BSL78_00189	PIK62855.1	putative twitchin

## Sheet: Proteases
Division	Catogery	Locus tag	Protein ID	Protein name
Proteases	Aspartic (A) Peptidases	BSL78_30349	PIK32839.1	cathepsin D-like aspartic peptidase 1 protein, partial
Proteases	Aspartic (A) Peptidases	BSL78_30306	PIK32882.1	putative lysosomal aspartic protease-like isoform X2
Proteases	Aspartic (A) Peptidases	BSL78_30079	PIK33108.1	putative lysosomal aspartic protease-like isoform X2
Proteases	Aspartic (A) Peptidases	BSL78_21432	PIK41712.1	putative beta-secretase 1
Proteases	Aspartic (A) Peptidases	BSL78_14134	PIK48983.1	putative lysosomal aspartic protease-like isoform X2
Proteases	Aspartic (A) Peptidases	BSL78_14055	PIK49084.1	cathepsin D
Proteases	Aspartic (A) Peptidases	BSL78_12354	PIK50768.1	putative beta-secretase 1
Proteases	Cysteine (C) Peptidases	BSL78_30040	PIK33147.1	hypothetical protein BSL78_30040
Proteases	Cysteine (C) Peptidases	BSL78_29511	PIK33675.1	putative caspase-6
Proteases	Cysteine (C) Peptidases	BSL78_29495	PIK33687.1	putative ubiquitin carboxyl-terminal hydrolase 37 isoform X2
Proteases	Cysteine (C) Peptidases	BSL78_29496	PIK33688.1	putative ubiquitin carboxyl-terminal hydrolase 37 isoform X2
Proteases	Cysteine (C) Peptidases	BSL78_29446	PIK33737.1	putative ubiquitin carboxyl-terminal hydrolase 32, partial
Proteases	Cysteine (C) Peptidases	BSL78_29447	PIK33738.1	putative ubiquitin carboxyl-terminal hydrolase 32
Proteases	Cysteine (C) Peptidases	BSL78_29221	PIK33958.1	putative cathepsin L
Proteases	Cysteine (C) Peptidases	BSL78_29222	PIK33959.1	putative counting factor associated protein D-like
Proteases	Cysteine (C) Peptidases	BSL78_28707	PIK34467.1	caspase-8
Proteases	Cysteine (C) Peptidases	BSL78_28522	PIK34654.1	hypothetical protein BSL78_28522
Proteases	Cysteine (C) Peptidases	BSL78_28430	PIK34734.1	putative ubiquitin carboxyl-terminal hydrolase 38
Proteases	Cysteine (C) Peptidases	BSL78_28438	PIK34742.1	hypothetical protein BSL78_28438
Proteases	Cysteine (C) Peptidases	BSL78_27748	PIK35425.1	putative ubiquitin carboxyl-terminal hydrolase 7
Proteases	Cysteine (C) Peptidases	BSL78_27609	PIK35567.1	putative ubiquitin carboxyl-terminal hydrolase 10 isoform X3
Proteases	Cysteine (C) Peptidases	BSL78_27450	PIK35721.1	putative GPI-anchor transamidase
Proteases	Cysteine (C) Peptidases	BSL78_27451	PIK35722.1	hypothetical protein BSL78_27451
Proteases	Cysteine (C) Peptidases	BSL78_27417	PIK35758.1	hypothetical protein BSL78_27417, partial
Proteases	Cysteine (C) Peptidases	BSL78_26779	PIK36394.1	putative ubiquitin carboxyl-terminal hydrolase 16
Proteases	Cysteine (C) Peptidases	BSL78_26615	PIK36550.1	putative caspase-6
Proteases	Cysteine (C) Peptidases	BSL78_26523	PIK36640.1	putative ubiquitin thioesterase OTUB1
Proteases	Cysteine (C) Peptidases	BSL78_25999	PIK37161.1	hypothetical protein BSL78_25999, partial
Proteases	Cysteine (C) Peptidases	BSL78_25923	PIK37231.1	hypothetical protein BSL78_25923
Proteases	Cysteine (C) Peptidases	BSL78_25506	PIK37663.1	hypothetical protein BSL78_25506
Proteases	Cysteine (C) Peptidases	BSL78_25454	PIK37705.1	putative caspase-8
Proteases	Cysteine (C) Peptidases	BSL78_25193	PIK37970.1	putative GPI-anchor transamidase
Proteases	Cysteine (C) Peptidases	BSL78_25170	PIK38003.1	hypothetical protein BSL78_25170, partial
Proteases	Cysteine (C) Peptidases	BSL78_25099	PIK38068.1	putative ubiquitin carboxyl-terminal hydrolase
Proteases	Cysteine (C) Peptidases	BSL78_25100	PIK38069.1	putative ubiquitin carboxyl-terminal hydrolase
Proteases	Cysteine (C) Peptidases	BSL78_24797	PIK38365.1	cathepsin B-like protease
Proteases	Cysteine (C) Peptidases	BSL78_24785	PIK38384.1	putative ubiquitin carboxyl-terminal hydrolase 22
Proteases	Cysteine (C) Peptidases	BSL78_24741	PIK38425.1	cathepsin L
Proteases	Cysteine (C) Peptidases	BSL78_24742	PIK38426.1	cathepsin L
Proteases	Cysteine (C) Peptidases	BSL78_24617	PIK38550.1	putative ubiquitin carboxyl-terminal hydrolase 5
Proteases	Cysteine (C) Peptidases	BSL78_24618	PIK38551.1	putative ubiquitin carboxyl-terminal hydrolase 5-like
Proteases	Cysteine (C) Peptidases	BSL78_24569	PIK38597.1	hypothetical protein BSL78_24569, partial
Proteases	Cysteine (C) Peptidases	BSL78_24074	PIK39089.1	putative ubiquitin carboxyl-terminal hydrolase 47-like isoform X2
Proteases	Cysteine (C) Peptidases	BSL78_23850	PIK39313.1	putative tubulointerstitial nephritis antigen-like
Proteases	Cysteine (C) Peptidases	BSL78_23773	PIK39385.1	putative ubiquitin carboxyl-terminal hydrolase 38
Proteases	Cysteine (C) Peptidases	BSL78_23450	PIK39696.1	putative SCAN domain-containing protein 3-like
Proteases	Cysteine (C) Peptidases	BSL78_23178	PIK39973.1	putative zinc finger with UFM1-specific peptidase domain protein
Proteases	Cysteine (C) Peptidases	BSL78_23113	PIK40040.1	putative ubiquitin carboxyl-terminal hydrolase 32-like
Proteases	Cysteine (C) Peptidases	BSL78_23114	PIK40041.1	putative ubiquitin carboxyl-terminal hydrolase 32
Proteases	Cysteine (C) Peptidases	BSL78_23006	PIK40152.1	caspase 3/9
Proteases	Cysteine (C) Peptidases	BSL78_22626	PIK40520.1	hypothetical protein BSL78_22626
Proteases	Cysteine (C) Peptidases	BSL78_22629	PIK40523.1	hypothetical protein BSL78_22629
Proteases	Cysteine (C) Peptidases	BSL78_22356	PIK40795.1	putative ubiquitin carboxyl-terminal hydrolase 36-like
Proteases	Cysteine (C) Peptidases	BSL78_22318	PIK40830.1	hypothetical protein BSL78_22318, partial
Proteases	Cysteine (C) Peptidases	BSL78_22306	PIK40845.1	hypothetical protein BSL78_22306
Proteases	Cysteine (C) Peptidases	BSL78_21418	PIK41742.1	putative ubiquitin carboxyl-terminal hydrolase 47
Proteases	Cysteine (C) Peptidases	BSL78_20895	PIK42240.1	putative caspase-6
Proteases	Cysteine (C) Peptidases	BSL78_20903	PIK42248.1	XCaspase-6 protein
Proteases	Cysteine (C) Peptidases	BSL78_20574	PIK42586.1	hypothetical protein BSL78_20574
Proteases	Cysteine (C) Peptidases	BSL78_20540	PIK42614.1	putative sentrin-specific protease 1-like
Proteases	Cysteine (C) Peptidases	BSL78_20329	PIK42816.1	putative ubiquitin thioesterase OTUB1
Proteases	Cysteine (C) Peptidases	BSL78_19160	PIK43982.1	putative androglobin isoform X22
Proteases	Cysteine (C) Peptidases	BSL78_18942	PIK44200.1	hypothetical protein BSL78_18942
Proteases	Cysteine (C) Peptidases	BSL78_18210	PIK44926.1	putative ubiquitin carboxyl-terminal hydrolase 20-like, partial
Proteases	Cysteine (C) Peptidases	BSL78_18211	PIK44927.1	hypothetical protein BSL78_18211
Proteases	Cysteine (C) Peptidases	BSL78_18212	PIK44928.1	putative ubiquitin carboxyl-terminal hydrolase 20
Proteases	Cysteine (C) Peptidases	BSL78_18165	PIK44981.1	putative sentrin-specific protease 1
Proteases	Cysteine (C) Peptidases	BSL78_18144	PIK45009.1	putative cathepsin O
Proteases	Cysteine (C) Peptidases	BSL78_17786	PIK45365.1	hypothetical protein BSL78_17786
Proteases	Cysteine (C) Peptidases	BSL78_17633	PIK45505.1	putative separin
Proteases	Cysteine (C) Peptidases	BSL78_17505	PIK45625.1	putative ubiquitin carboxyl-terminal hydrolase 43
Proteases	Cysteine (C) Peptidases	BSL78_17506	PIK45626.1	putative ubiquitin carboxyl-terminal hydrolase 43
Proteases	Cysteine (C) Peptidases	BSL78_17049	PIK46088.1	ubiquitin specific peptidase 1
Proteases	Cysteine (C) Peptidases	BSL78_16693	PIK46446.1	hypothetical protein BSL78_16693
Proteases	Cysteine (C) Peptidases	BSL78_16663	PIK46477.1	cathepsin L2 cysteine protease
Proteases	Cysteine (C) Peptidases	BSL78_16628	PIK46501.1	putative caspase-3
Proteases	Cysteine (C) Peptidases	BSL78_16600	PIK46536.1	hypothetical protein BSL78_16600
Proteases	Cysteine (C) Peptidases	BSL78_16137	PIK46999.1	putative calpain-5 isoform X2
Proteases	Cysteine (C) Peptidases	BSL78_15677	PIK47457.1	putative caspase-6-like, partial
Proteases	Cysteine (C) Peptidases	BSL78_15679	PIK47459.1	Casp6l1 protein, partial
Proteases	Cysteine (C) Peptidases	BSL78_15680	PIK47460.1	putative caspase-6
Proteases	Cysteine (C) Peptidases	BSL78_15640	PIK47469.1	putative dipeptidyl peptidase 1 isoform X1
Proteases	Cysteine (C) Peptidases	BSL78_14697	PIK48449.1	putative calpain-9 isoform X1
Proteases	Cysteine (C) Peptidases	BSL78_14539	PIK48608.1	putative ubiquitin carboxyl-terminal hydrolase 19
Proteases	Cysteine (C) Peptidases	BSL78_14482	PIK48670.1	putative legumain
Proteases	Cysteine (C) Peptidases	BSL78_13647	PIK49499.1	putative ubiquitin carboxyl-terminal hydrolase 7
Proteases	Cysteine (C) Peptidases	BSL78_13142	PIK49990.1	putative pyroglutamyl-peptidase 1
Proteases	Cysteine (C) Peptidases	BSL78_12963	PIK50165.1	putative ubiquitin carboxyl-terminal hydrolase 44-like
Proteases	Cysteine (C) Peptidases	BSL78_12773	PIK50356.1	ubiquitin specific protease 25
Proteases	Cysteine (C) Peptidases	BSL78_12693	PIK50454.1	cathepsin L
Proteases	Cysteine (C) Peptidases	BSL78_12694	PIK50455.1	cathepsin L
Proteases	Cysteine (C) Peptidases	BSL78_12583	PIK50519.1	putative ubiquitin carboxyl-terminal hydrolase 40-like
Proteases	Cysteine (C) Peptidases	BSL78_12266	PIK50841.1	hypothetical protein BSL78_12266
Proteases	Cysteine (C) Peptidases	BSL78_11927	PIK51173.1	ubiquitin carboxyl-terminal hydrolase isozyme L5-like protein
Proteases	Cysteine (C) Peptidases	BSL78_11895	PIK51235.1	putative ubiquitin carboxyl-terminal hydrolase 36 isoform X1
Proteases	Cysteine (C) Peptidases	BSL78_11705	PIK51383.1	expressed hypothetical protein
Proteases	Cysteine (C) Peptidases	BSL78_11708	PIK51386.1	hypothetical protein BSL78_11708
Proteases	Cysteine (C) Peptidases	BSL78_11636	PIK51462.1	hypothetical protein BSL78_11636
Proteases	Cysteine (C) Peptidases	BSL78_11592	PIK51520.1	Sentrin-specific protease 6
Proteases	Cysteine (C) Peptidases	BSL78_11593	PIK51521.1	putative sentrin-specific protease 6-like isoform X2
Proteases	Cysteine (C) Peptidases	BSL78_11481	PIK51609.1	putative ubiquitin carboxyl-terminal hydrolase 22
Proteases	Cysteine (C) Peptidases	BSL78_11465	PIK51655.1	putative bleomycin hydrolase
Proteases	Cysteine (C) Peptidases	BSL78_11185	PIK51930.1	putative ubiquitin carboxyl-terminal hydrolase 14 isoform X1
Proteases	Cysteine (C) Peptidases	BSL78_10795	PIK52303.1	putative ubiquitin carboxyl-terminal hydrolase 12
Proteases	Cysteine (C) Peptidases	BSL78_10748	PIK52348.1	hypothetical protein BSL78_10748
Proteases	Cysteine (C) Peptidases	BSL78_10673	PIK52423.1	putative calpain-5 isoform X1
Proteases	Cysteine (C) Peptidases	BSL78_10674	PIK52424.1	putative calpain-5
Proteases	Cysteine (C) Peptidases	BSL78_09915	PIK53205.1	putative cathepsin O
Proteases	Cysteine (C) Peptidases	BSL78_09495	PIK53577.1	putative ubiquitin carboxyl-terminal hydrolase 4 isoform X2
Proteases	Cysteine (C) Peptidases	BSL78_07984	PIK55089.1	putative ubiquitin carboxyl-terminal hydrolase 37 isoform X1
Proteases	Cysteine (C) Peptidases	BSL78_07943	PIK55213.1	putative caspase-3 isoform X1
Proteases	Cysteine (C) Peptidases	BSL78_07632	PIK55472.1	hypothetical protein BSL78_07632
Proteases	Cysteine (C) Peptidases	BSL78_06973	PIK56077.1	hypothetical protein BSL78_06973
Proteases	Cysteine (C) Peptidases	BSL78_06714	PIK56340.1	putative U4/U6.U5 tri-snRNP-associated protein 2 isoform X2
Proteases	Cysteine (C) Peptidases	BSL78_06704	PIK56391.1	putative ubiquitin carboxyl-terminal hydrolase 8
Proteases	Cysteine (C) Peptidases	BSL78_06634	PIK56471.1	putative gamma-glutamyl hydrolase-like isoform X3
Proteases	Cysteine (C) Peptidases	BSL78_06576	PIK56507.1	putative ufm1-specific protease 2 isoform X1
Proteases	Cysteine (C) Peptidases	BSL78_06564	PIK56547.1	hypothetical protein BSL78_06564, partial
Proteases	Cysteine (C) Peptidases	BSL78_06289	PIK56820.1	hypothetical protein BSL78_06289
Proteases	Cysteine (C) Peptidases	BSL78_05730	PIK57341.1	putative ubiquitin carboxyl-terminal hydrolase 30
Proteases	Cysteine (C) Peptidases	BSL78_05367	PIK57759.1	hypothetical protein BSL78_05367
Proteases	Cysteine (C) Peptidases	BSL78_05368	PIK57760.1	hypothetical protein BSL78_05368
Proteases	Cysteine (C) Peptidases	BSL78_05118	PIK57973.1	hypothetical protein BSL78_05118
Proteases	Cysteine (C) Peptidases	BSL78_04284	PIK58825.1	putative ubiquitin carboxyl-terminal hydrolase 19
Proteases	Cysteine (C) Peptidases	BSL78_04285	PIK58826.1	putative ubiquitin carboxyl-terminal hydrolase 19
Proteases	Cysteine (C) Peptidases	BSL78_04156	PIK58939.1	Cysteine protease ATG4B
Proteases	Cysteine (C) Peptidases	BSL78_04157	PIK58940.1	putative cysteine protease ATG4B-like
Proteases	Cysteine (C) Peptidases	BSL78_03929	PIK59124.1	putative sentrin/sumo-specific protease
Proteases	Cysteine (C) Peptidases	BSL78_03060	PIK59981.1	hypothetical protein BSL78_03060
Proteases	Cysteine (C) Peptidases	BSL78_02661	PIK60425.1	hypothetical protein BSL78_02661
Proteases	Cysteine (C) Peptidases	BSL78_02418	PIK60643.1	hypothetical protein BSL78_02418, partial
Proteases	Cysteine (C) Peptidases	BSL78_02337	PIK60773.1	hypothetical protein BSL78_02337
Proteases	Cysteine (C) Peptidases	BSL78_02191	PIK60875.1	Ubiquitin carboxyl-terminal hydrolase 24
Proteases	Cysteine (C) Peptidases	BSL78_01629	PIK61408.1	U box and Pre-mRNA-splicing factor 19 and WD40 repeat and Peptidase C48 domain containing protein
Proteases	Cysteine (C) Peptidases	BSL78_00834	PIK62226.1	putative calpain-7-like
Proteases	Cysteine (C) Peptidases	BSL78_00667	PIK62349.1	Caspase-8
Proteases	Cysteine (C) Peptidases	BSL78_00713	PIK62394.1	putative caspase-8-like isoform X2
Proteases	Cysteine (C) Peptidases	BSL78_00540	PIK62534.1	putative secernin-2
Proteases	Cysteine (C) Peptidases	BSL78_00541	PIK62535.1	putative secernin-2-like
Proteases	Cysteine (C) Peptidases	BSL78_00202	PIK62868.1	Caspase 6, apoptosis-related cysteine peptidase, like 2
Proteases	Cysteine (C) Peptidases	BSL78_00203	PIK62869.1	putative caspase-6-like
Proteases	Cysteine (C) Peptidases	BSL78_00204	PIK62870.1	putative caspase-8-like, partial
Proteases	Cysteine (C) Peptidases	BSL78_00205	PIK62871.1	putative caspase-8-like, partial
Proteases	Cysteine (C) Peptidases	BSL78_00206	PIK62872.1	putative caspase-6
Proteases	Cysteine (C) Peptidases	BSL78_00112	PIK62985.1	hypothetical protein BSL78_00112
Proteases	Cysteine (C) Peptidases	BSL78_00113	PIK62986.1	hypothetical protein BSL78_00113
Proteases	Metallo (M) Peptidases	BSL78_30308	PIK32880.1	putative carboxypeptidase A2-like
Proteases	Metallo (M) Peptidases	BSL78_30055	PIK33128.1	putative carboxypeptidase A1 isoform X1
Proteases	Metallo (M) Peptidases	BSL78_30047	PIK33137.1	putative endothelin-converting enzyme 2-like
Proteases	Metallo (M) Peptidases	BSL78_30048	PIK33138.1	putative endothelin-converting enzyme 1
Proteases	Metallo (M) Peptidases	BSL78_30049	PIK33139.1	putative endothelin-converting enzyme 2
Proteases	Metallo (M) Peptidases	BSL78_30002	PIK33182.1	putative cytosol aminopeptidase-like
Proteases	Metallo (M) Peptidases	BSL78_29995	PIK33190.1	putative aminopeptidase O-like
Proteases	Metallo (M) Peptidases	BSL78_29993	PIK33193.1	putative carboxypeptidase B
Proteases	Metallo (M) Peptidases	BSL78_29994	PIK33194.1	putative carboxypeptidase B, partial
Proteases	Metallo (M) Peptidases	BSL78_29892	PIK33293.1	putative A disintegrin and metalloproteinase with thrombospondin motifs 6
Proteases	Metallo (M) Peptidases	BSL78_29593	PIK33592.1	putative endothelin-converting enzyme, partial
Proteases	Metallo (M) Peptidases	BSL78_29202	PIK33975.1	hypothetical protein BSL78_29202
Proteases	Metallo (M) Peptidases	BSL78_28718	PIK34462.1	putative endothelin-converting enzyme 1-like, partial
Proteases	Metallo (M) Peptidases	BSL78_28678	PIK34502.1	hypothetical protein BSL78_28678
Proteases	Metallo (M) Peptidases	BSL78_28259	PIK34919.1	putative puromycin-sensitive aminopeptidase
Proteases	Metallo (M) Peptidases	BSL78_27906	PIK35269.1	putative zinc metalloproteinase nas-13-like
Proteases	Metallo (M) Peptidases	BSL78_27640	PIK35538.1	putative angiotensin-converting enzyme isoform X3
Proteases	Metallo (M) Peptidases	BSL78_27267	PIK35902.1	putative aminopeptidase N
Proteases	Metallo (M) Peptidases	BSL78_27167	PIK36004.1	hypothetical protein BSL78_27167
Proteases	Metallo (M) Peptidases	BSL78_27169	PIK36006.1	putative carboxypeptidase B
Proteases	Metallo (M) Peptidases	BSL78_27170	PIK36007.1	carboxypeptidase A, partial
Proteases	Metallo (M) Peptidases	BSL78_26971	PIK36190.1	putative endothelin-converting enzyme 1
Proteases	Metallo (M) Peptidases	BSL78_26791	PIK36374.1	putative tRNA N6-adenosine threonylcarbamoyltransferase
Proteases	Metallo (M) Peptidases	BSL78_26567	PIK36597.1	putative carboxypeptidase B
Proteases	Metallo (M) Peptidases	BSL78_26515	PIK36651.1	putative mitochondrial-processing peptidase subunit alpha isoform X1
Proteases	Metallo (M) Peptidases	BSL78_26314	PIK36854.1	hypothetical protein BSL78_26314, partial
Proteases	Metallo (M) Peptidases	BSL78_26315	PIK36855.1	Aminopeptidase B
Proteases	Metallo (M) Peptidases	BSL78_26211	PIK36958.1	putative carboxypeptidase B, partial
Proteases	Metallo (M) Peptidases	BSL78_26212	PIK36959.1	putative carboxypeptidase B
Proteases	Metallo (M) Peptidases	BSL78_25906	PIK37275.1	putative archaemetzincin-1-like
Proteases	Metallo (M) Peptidases	BSL78_25872	PIK37294.1	putative angiotensin-converting enzyme
Proteases	Metallo (M) Peptidases	BSL78_25868	PIK37308.1	putative matrix metalloproteinase-21, partial
Proteases	Metallo (M) Peptidases	BSL78_25819	PIK37344.1	putative presequence protease, mitochondrial
Proteases	Metallo (M) Peptidases	BSL78_25719	PIK37450.1	putative AFG3-like protein 2
Proteases	Metallo (M) Peptidases	BSL78_25679	PIK37483.1	putative matrix metalloproteinase-14-like
Proteases	Metallo (M) Peptidases	BSL78_25634	PIK37533.1	putative ATP-dependent zinc metalloprotease YME1L1
Proteases	Metallo (M) Peptidases	BSL78_25207	PIK37957.1	hypothetical protein BSL78_25207
Proteases	Metallo (M) Peptidases	BSL78_24969	PIK38191.1	hypothetical protein BSL78_24969
Proteases	Metallo (M) Peptidases	BSL78_24941	PIK38217.1	putative aminopeptidase O-like
Proteases	Metallo (M) Peptidases	BSL78_24935	PIK38225.1	hypothetical protein BSL78_24935
Proteases	Metallo (M) Peptidases	BSL78_23899	PIK39257.1	putative matrix metalloproteinase-24
Proteases	Metallo (M) Peptidases	BSL78_23900	PIK39258.1	matrix metalloproteinase 16
Proteases	Metallo (M) Peptidases	BSL78_23616	PIK39537.1	Creatinase
Proteases	Metallo (M) Peptidases	BSL78_23238	PIK39928.1	putative aminopeptidase N
Proteases	Metallo (M) Peptidases	BSL78_23044	PIK40106.1	hypothetical protein BSL78_23044, partial
Proteases	Metallo (M) Peptidases	BSL78_23019	PIK40144.1	hypothetical protein BSL78_23019
Proteases	Metallo (M) Peptidases	BSL78_23020	PIK40145.1	hypothetical protein BSL78_23020
Proteases	Metallo (M) Peptidases	BSL78_22857	PIK40302.1	Glutamyl aminopeptidase
Proteases	Metallo (M) Peptidases	BSL78_22667	PIK40487.1	putative carboxypeptidase D-like
Proteases	Metallo (M) Peptidases	BSL78_22668	PIK40488.1	hypothetical protein BSL78_22668
Proteases	Metallo (M) Peptidases	BSL78_22669	PIK40489.1	putative proliferation-associated protein 2G4
Proteases	Metallo (M) Peptidases	BSL78_22256	PIK40900.1	hypothetical protein BSL78_22256
Proteases	Metallo (M) Peptidases	BSL78_21427	PIK41727.1	putative presequence protease, mitochondrial
Proteases	Metallo (M) Peptidases	BSL78_21356	PIK41798.1	putative thimet oligopeptidase-like
Proteases	Metallo (M) Peptidases	BSL78_20919	PIK42207.1	putative aminopeptidase N, partial
Proteases	Metallo (M) Peptidases	BSL78_20759	PIK42397.1	putative dipeptidase 1-like
Proteases	Metallo (M) Peptidases	BSL78_20603	PIK42527.1	putative A disintegrin and metalloproteinase with thrombospondin motifs 6
Proteases	Metallo (M) Peptidases	BSL78_19810	PIK43331.1	astacin
Proteases	Metallo (M) Peptidases	BSL78_19512	PIK43630.1	putative ADAM isoform X1
Proteases	Metallo (M) Peptidases	BSL78_19454	PIK43686.1	putative AFG3-like protein 2 isoform X2
Proteases	Metallo (M) Peptidases	BSL78_19455	PIK43687.1	putative AFG3-like protein 2
Proteases	Metallo (M) Peptidases	BSL78_19460	PIK43692.1	putative FACT complex subunit SPT16 isoform X2
Proteases	Metallo (M) Peptidases	BSL78_19379	PIK43744.1	putative endothelin-converting enzyme 1
Proteases	Metallo (M) Peptidases	BSL78_19380	PIK43745.1	putative membrane metallo-endopeptidase-like 1
Proteases	Metallo (M) Peptidases	BSL78_19340	PIK43814.1	hypothetical protein BSL78_19340
Proteases	Metallo (M) Peptidases	BSL78_19314	PIK43829.1	putative mitochondrial inner membrane protease ATP23-like
Proteases	Metallo (M) Peptidases	BSL78_19262	PIK43870.1	bone morphogenic protein 1, partial
Proteases	Metallo (M) Peptidases	BSL78_19183	PIK43951.1	putative leukotriene A-4 hydrolase
Proteases	Metallo (M) Peptidases	BSL78_18933	PIK44209.1	putative A disintegrin and metalloproteinase with thrombospondin motifs 13, partial
Proteases	Metallo (M) Peptidases	BSL78_18835	PIK44297.1	hypothetical protein BSL78_18835
Proteases	Metallo (M) Peptidases	BSL78_18813	PIK44340.1	putative A disintegrin and metalloproteinase with thrombospondin motifs 3 isoform X3, partial
Proteases	Metallo (M) Peptidases	BSL78_18814	PIK44341.1	putative A disintegrin and metalloproteinase with thrombospondin motifs 3 isoform X2
Proteases	Metallo (M) Peptidases	BSL78_18760	PIK44366.1	putative Xaa-Pro aminopeptidase 3
Proteases	Metallo (M) Peptidases	BSL78_18726	PIK44402.1	putative organellar oligopeptidase A, chloroplastic/mitochondrial-like
Proteases	Metallo (M) Peptidases	BSL78_18684	PIK44464.1	Glutamyl aminopeptidase
Proteases	Metallo (M) Peptidases	BSL78_18691	PIK44471.1	putative calcium-activated chloride channel regulator 1
Proteases	Metallo (M) Peptidases	BSL78_18613	PIK44516.1	bone morphogenic protein 1
Proteases	Metallo (M) Peptidases	BSL78_18577	PIK44580.1	putative carboxypeptidase D-like
Proteases	Metallo (M) Peptidases	BSL78_18517	PIK44596.1	putative cytochrome b-c1 complex subunit 2, mitochondrial
Proteases	Metallo (M) Peptidases	BSL78_18461	PIK44667.1	hypothetical protein BSL78_18461
Proteases	Metallo (M) Peptidases	BSL78_18430	PIK44709.1	putative cytosolic carboxypeptidase 2-like
Proteases	Metallo (M) Peptidases	BSL78_18318	PIK44813.1	putative matrix metalloproteinase-19-like
Proteases	Metallo (M) Peptidases	BSL78_18198	PIK44939.1	putative carboxypeptidase A2-like
Proteases	Metallo (M) Peptidases	BSL78_17973	PIK45156.1	hypothetical protein BSL78_17973, partial
Proteases	Metallo (M) Peptidases	BSL78_17974	PIK45157.1	putative glutamate carboxypeptidase 2-like
Proteases	Metallo (M) Peptidases	BSL78_17857	PIK45286.1	putative mitochondrial-processing peptidase subunit beta isoform X1
Proteases	Metallo (M) Peptidases	BSL78_17672	PIK45478.1	putative carboxypeptidase E-like
Proteases	Metallo (M) Peptidases	BSL78_17575	PIK45560.1	Zinc metalloproteinase-disintegrin NaMP
Proteases	Metallo (M) Peptidases	BSL78_17273	PIK45853.1	putative matrix metalloproteinase-24, partial
Proteases	Metallo (M) Peptidases	BSL78_17008	PIK46130.1	putative matrix metalloproteinase-14
Proteases	Metallo (M) Peptidases	BSL78_16904	PIK46245.1	hypothetical protein BSL78_16904
Proteases	Metallo (M) Peptidases	BSL78_16875	PIK46247.1	putative angiotensin-converting enzyme isoform X3, partial
Proteases	Metallo (M) Peptidases	BSL78_16884	PIK46256.1	putative angiotensin-converting enzyme
Proteases	Metallo (M) Peptidases	BSL78_16745	PIK46396.1	putative cytosolic carboxypeptidase-like protein 5 isoform X3
Proteases	Metallo (M) Peptidases	BSL78_16428	PIK46716.1	putative endothelin-converting enzyme 2-like
Proteases	Metallo (M) Peptidases	BSL78_16429	PIK46717.1	putative membrane metallo-endopeptidase-like 1 isoform X3, partial
Proteases	Metallo (M) Peptidases	BSL78_16229	PIK46903.1	putative ADAM isoform X1, partial
Proteases	Metallo (M) Peptidases	BSL78_15843	PIK47293.1	hypothetical protein BSL78_15843
Proteases	Metallo (M) Peptidases	BSL78_15639	PIK47468.1	putative methionine aminopeptidase 2
Proteases	Metallo (M) Peptidases	BSL78_15352	PIK47773.1	putative angiotensin-converting enzyme isoform X4
Proteases	Metallo (M) Peptidases	BSL78_15353	PIK47774.1	putative angiotensin-converting enzyme-like
Proteases	Metallo (M) Peptidases	BSL78_15356	PIK47777.1	Matrix metalloproteinase-16
Proteases	Metallo (M) Peptidases	BSL78_15075	PIK48063.1	hypothetical protein BSL78_15075
Proteases	Metallo (M) Peptidases	BSL78_15039	PIK48069.1	putative insulin-degrading enzyme
Proteases	Metallo (M) Peptidases	BSL78_14993	PIK48117.1	putative carboxypeptidase E-like
Proteases	Metallo (M) Peptidases	BSL78_15003	PIK48127.1	putative cytosolic carboxypeptidase-like protein 5 isoform X3
Proteases	Metallo (M) Peptidases	BSL78_14974	PIK48146.1	putative matrilysin isoform X2, partial
Proteases	Metallo (M) Peptidases	BSL78_14975	PIK48147.1	putative matrilysin isoform X2, partial
Proteases	Metallo (M) Peptidases	BSL78_14976	PIK48148.1	putative macrophage metalloelastase isoform X2, partial
Proteases	Metallo (M) Peptidases	BSL78_14977	PIK48149.1	putative 72 kDa type IV collagenase
Proteases	Metallo (M) Peptidases	BSL78_14889	PIK48245.1	putative Xaa-Pro aminopeptidase 3
Proteases	Metallo (M) Peptidases	BSL78_14890	PIK48246.1	putative Xaa-Pro aminopeptidase 3
Proteases	Metallo (M) Peptidases	BSL78_14622	PIK48520.1	putative leishmanolysin-like peptidase
Proteases	Metallo (M) Peptidases	BSL78_14422	PIK48699.1	putative paraplegin
Proteases	Metallo (M) Peptidases	BSL78_14381	PIK48749.1	putative carboxypeptidase B
Proteases	Metallo (M) Peptidases	BSL78_14308	PIK48812.1	putative cytosol aminopeptidase-like
Proteases	Metallo (M) Peptidases	BSL78_14265	PIK48863.1	putative angiotensin-converting enzyme-like
Proteases	Metallo (M) Peptidases	BSL78_14266	PIK48864.1	hypothetical protein BSL78_14266
Proteases	Metallo (M) Peptidases	BSL78_14063	PIK49072.1	putative A disintegrin and metalloproteinase with thrombospondin motifs 6-like, partial
Proteases	Metallo (M) Peptidases	BSL78_13994	PIK49125.1	putative calcium-activated chloride channel regulator 1-like
Proteases	Metallo (M) Peptidases	BSL78_13987	PIK49153.1	putative metalloendopeptidase OMA1, mitochondrial isoform X2
Proteases	Metallo (M) Peptidases	BSL78_13716	PIK49416.1	putative ribonuclease
Proteases	Metallo (M) Peptidases	BSL78_13631	PIK49483.1	putative insulin-degrading enzyme-like
Proteases	Metallo (M) Peptidases	BSL78_13632	PIK49484.1	putative insulin-degrading enzyme isoform X5
Proteases	Metallo (M) Peptidases	BSL78_13490	PIK49631.1	putative aminopeptidase NPEPL1-like
Proteases	Metallo (M) Peptidases	BSL78_13413	PIK49737.1	putative neuroblast differentiation-associated protein AHNAK-like
Proteases	Metallo (M) Peptidases	BSL78_13296	PIK49794.1	putative A disintegrin and metalloproteinase with thrombospondin motifs 3 isoform X1, partial
Proteases	Metallo (M) Peptidases	BSL78_13304	PIK49802.1	putative A disintegrin and metalloproteinase with thrombospondin motifs 14, partial
Proteases	Metallo (M) Peptidases	BSL78_12815	PIK50295.1	hypothetical protein BSL78_12815
Proteases	Metallo (M) Peptidases	BSL78_12749	PIK50383.1	putative calcium and integrin-binding family member 2 isoform X2
Proteases	Metallo (M) Peptidases	BSL78_12648	PIK50409.1	matrix metalloproteinase 16
Proteases	Metallo (M) Peptidases	BSL78_12708	PIK50468.1	putative leukotriene A-4 hydrolase
Proteases	Metallo (M) Peptidases	BSL78_12709	PIK50469.1	putative leukotriene A-4 hydrolase
Proteases	Metallo (M) Peptidases	BSL78_12602	PIK50473.1	Xaa-Pro dipeptidase
Proteases	Metallo (M) Peptidases	BSL78_12579	PIK50547.1	hypothetical protein BSL78_12579, partial
Proteases	Metallo (M) Peptidases	BSL78_12532	PIK50581.1	putative A disintegrin and metalloproteinase with thrombospondin motifs 7
Proteases	Metallo (M) Peptidases	BSL78_12462	PIK50616.1	putative matrix metalloproteinase-19-like
Proteases	Metallo (M) Peptidases	BSL78_12470	PIK50624.1	putative 72 kDa type IV collagenase
Proteases	Metallo (M) Peptidases	BSL78_12334	PIK50804.1	putative matrix metalloproteinase-19
Proteases	Metallo (M) Peptidases	BSL78_12335	PIK50805.1	putative collagenase 3-like
Proteases	Metallo (M) Peptidases	BSL78_11838	PIK51279.1	putative endothelin-converting enzyme 1, partial
Proteases	Metallo (M) Peptidases	BSL78_11015	PIK52063.1	hypothetical protein BSL78_11015
Proteases	Metallo (M) Peptidases	BSL78_11017	PIK52065.1	hypothetical protein BSL78_11017
Proteases	Metallo (M) Peptidases	BSL78_10921	PIK52184.1	putative carboxypeptidase PM20D1
Proteases	Metallo (M) Peptidases	BSL78_10847	PIK52288.1	putative N-acetylated-alpha-linked acidic dipeptidase 2-like
Proteases	Metallo (M) Peptidases	BSL78_10651	PIK52447.1	putative disintegrin and metalloproteinase domain-containing protein 10 isoform X1
Proteases	Metallo (M) Peptidases	BSL78_10631	PIK52473.1	putative matrix metalloproteinase-14
Proteases	Metallo (M) Peptidases	BSL78_10280	PIK52847.1	putative matrix metalloproteinase-16
Proteases	Metallo (M) Peptidases	BSL78_09918	PIK53208.1	putative aminopeptidase NPEPL1-like
Proteases	Metallo (M) Peptidases	BSL78_09584	PIK53490.1	putative glutamate carboxypeptidase 2-like, partial
Proteases	Metallo (M) Peptidases	BSL78_09379	PIK53710.1	putative xaa-Pro aminopeptidase 1 isoform X1
Proteases	Metallo (M) Peptidases	BSL78_09271	PIK53834.1	putative carboxypeptidase PM20D1-like
Proteases	Metallo (M) Peptidases	BSL78_09111	PIK53974.1	hypothetical protein BSL78_09111
Proteases	Metallo (M) Peptidases	BSL78_09116	PIK53979.1	Glutamyl aminopeptidase
Proteases	Metallo (M) Peptidases	BSL78_09117	PIK53980.1	putative glutamyl aminopeptidase
Proteases	Metallo (M) Peptidases	BSL78_08736	PIK54360.1	hypothetical protein BSL78_08736
Proteases	Metallo (M) Peptidases	BSL78_08104	PIK55056.1	putative cytosolic non-specific dipeptidase
Proteases	Metallo (M) Peptidases	BSL78_07976	PIK55134.1	putative carboxypeptidase A1 isoform X1
Proteases	Metallo (M) Peptidases	BSL78_07935	PIK55205.1	putative glutaminyl-peptide cyclotransferase
Proteases	Metallo (M) Peptidases	BSL78_07936	PIK55206.1	putative glutaminyl-peptide cyclotransferase isoform X3
Proteases	Metallo (M) Peptidases	BSL78_07694	PIK55378.1	putative leishmanolysin-like peptidase
Proteases	Metallo (M) Peptidases	BSL78_07517	PIK55561.1	hypothetical protein BSL78_07517
Proteases	Metallo (M) Peptidases	BSL78_07491	PIK55589.1	putative aminopeptidase N isoform X2
Proteases	Metallo (M) Peptidases	BSL78_07492	PIK55590.1	putative aminopeptidase N
Proteases	Metallo (M) Peptidases	BSL78_06746	PIK56372.1	putative methionine aminopeptidase 1, partial
Proteases	Metallo (M) Peptidases	BSL78_06362	PIK56720.1	putative zinc metalloproteinase nas-13-like
Proteases	Metallo (M) Peptidases	BSL78_06363	PIK56721.1	putative zinc metalloproteinase nas-13-like
Proteases	Metallo (M) Peptidases	BSL78_06364	PIK56722.1	hypothetical protein BSL78_06364
Proteases	Metallo (M) Peptidases	BSL78_06365	PIK56723.1	putative zinc metalloproteinase nas-13-like
Proteases	Metallo (M) Peptidases	BSL78_06366	PIK56724.1	hypothetical protein BSL78_06366
Proteases	Metallo (M) Peptidases	BSL78_06367	PIK56725.1	putative zinc metalloproteinase nas-13 isoform X2
Proteases	Metallo (M) Peptidases	BSL78_06368	PIK56726.1	hypothetical protein BSL78_06368, partial
Proteases	Metallo (M) Peptidases	BSL78_06369	PIK56727.1	hypothetical protein BSL78_06369
Proteases	Metallo (M) Peptidases	BSL78_06370	PIK56728.1	putative zinc metalloproteinase nas-13-like
Proteases	Metallo (M) Peptidases	BSL78_06371	PIK56729.1	hypothetical protein BSL78_06371
Proteases	Metallo (M) Peptidases	BSL78_06372	PIK56730.1	putative zinc metalloproteinase nas-13-like
Proteases	Metallo (M) Peptidases	BSL78_06373	PIK56731.1	hypothetical protein BSL78_06373
Proteases	Metallo (M) Peptidases	BSL78_06374	PIK56732.1	putative zinc metalloproteinase nas-13-like
Proteases	Metallo (M) Peptidases	BSL78_06375	PIK56733.1	hypothetical protein BSL78_06375
Proteases	Metallo (M) Peptidases	BSL78_06376	PIK56734.1	putative zinc metalloproteinase nas-13-like
Proteases	Metallo (M) Peptidases	BSL78_06377	PIK56735.1	hypothetical protein BSL78_06377
Proteases	Metallo (M) Peptidases	BSL78_06378	PIK56736.1	putative zinc metalloproteinase nas-13-like
Proteases	Metallo (M) Peptidases	BSL78_06379	PIK56737.1	putative zinc metalloproteinase nas-13-like
Proteases	Metallo (M) Peptidases	BSL78_06174	PIK56911.1	putative N-acetylated-alpha-linked acidic dipeptidase 2 isoform X1
Proteases	Metallo (M) Peptidases	BSL78_06077	PIK56986.1	putative aminopeptidase N
Proteases	Metallo (M) Peptidases	BSL78_05832	PIK57262.1	putative aminoacylase-1
Proteases	Metallo (M) Peptidases	BSL78_05775	PIK57324.1	putative A disintegrin and metalloproteinase with thrombospondin motifs 7
Proteases	Metallo (M) Peptidases	BSL78_05488	PIK57580.1	putative peptidase M20 domain-containing protein 2
Proteases	Metallo (M) Peptidases	BSL78_05219	PIK57836.1	Glutamyl aminopeptidase
Proteases	Metallo (M) Peptidases	BSL78_05199	PIK57918.1	ADAM10 metallopeptidase
Proteases	Metallo (M) Peptidases	BSL78_05130	PIK57931.1	Matrix metalloproteinase-16
Proteases	Metallo (M) Peptidases	BSL78_05132	PIK57933.1	putative cytosolic carboxypeptidase 2 isoform X10
Proteases	Metallo (M) Peptidases	BSL78_05031	PIK58052.1	putative A disintegrin and metalloproteinase with thrombospondin motifs 18
Proteases	Metallo (M) Peptidases	BSL78_04943	PIK58143.1	putative ADAM 17-like protease isoform X1
Proteases	Metallo (M) Peptidases	BSL78_04725	PIK58337.1	putative endothelin-converting enzyme 1-like
Proteases	Metallo (M) Peptidases	BSL78_04638	PIK58417.1	hypothetical protein BSL78_04638
Proteases	Metallo (M) Peptidases	BSL78_04649	PIK58428.1	putative membrane-bound transcription factor site-2 protease, partial
Proteases	Metallo (M) Peptidases	BSL78_04497	PIK58591.1	putative aminopeptidase W07G4.4-like
Proteases	Metallo (M) Peptidases	BSL78_04149	PIK58932.1	putative 72 kDa type IV collagenase
Proteases	Metallo (M) Peptidases	BSL78_04151	PIK58934.1	putative carboxypeptidase B
Proteases	Metallo (M) Peptidases	BSL78_04158	PIK58941.1	tolloid
Proteases	Metallo (M) Peptidases	BSL78_03868	PIK59229.1	putative methionine aminopeptidase 1
Proteases	Metallo (M) Peptidases	BSL78_03873	PIK59234.1	putative calcium-activated chloride channel regulator 1-like
Proteases	Metallo (M) Peptidases	BSL78_03592	PIK59520.1	putative A disintegrin and metalloproteinase with thrombospondin motifs 9 isoform X2
Proteases	Metallo (M) Peptidases	BSL78_03593	PIK59521.1	putative A disintegrin and metalloproteinase with thrombospondin motifs 1
Proteases	Metallo (M) Peptidases	BSL78_03453	PIK59598.1	putative cytosolic carboxypeptidase 6-like, partial
Proteases	Metallo (M) Peptidases	BSL78_03295	PIK59723.1	putative A disintegrin and metalloproteinase with thrombospondin motifs 6, partial
Proteases	Metallo (M) Peptidases	BSL78_03338	PIK59766.1	putative nardilysin-like
Proteases	Metallo (M) Peptidases	BSL78_03339	PIK59767.1	putative nardilysin-like
Proteases	Metallo (M) Peptidases	BSL78_03340	PIK59768.1	hypothetical protein BSL78_03340
Proteases	Metallo (M) Peptidases	BSL78_03053	PIK60055.1	putative carboxypeptidase B
Proteases	Metallo (M) Peptidases	BSL78_02953	PIK60139.1	putative CAAX prenyl protease 1-like
Proteases	Metallo (M) Peptidases	BSL78_02839	PIK60212.1	putative aminopeptidase N-like
Proteases	Metallo (M) Peptidases	BSL78_02840	PIK60213.1	putative glutamyl aminopeptidase
Proteases	Metallo (M) Peptidases	BSL78_02808	PIK60246.1	putative ADAMTS-like protein 5
Proteases	Metallo (M) Peptidases	BSL78_02527	PIK60591.1	hypothetical protein BSL78_02527
Proteases	Metallo (M) Peptidases	BSL78_02419	PIK60644.1	tolloid
Proteases	Metallo (M) Peptidases	BSL78_02399	PIK60707.1	putative methionine aminopeptidase 1D, mitochondrial-like
Proteases	Metallo (M) Peptidases	BSL78_01076	PIK62065.1	putative L-cysteine desulfhydrase 1
Proteases	Metallo (M) Peptidases	BSL78_01077	PIK62066.1	putative angiotensin-converting enzyme
Proteases	Metallo (M) Peptidases	BSL78_00943	PIK62123.1	hypothetical protein BSL78_00943
Proteases	Metallo (M) Peptidases	BSL78_00945	PIK62125.1	matrix metalloproteinase 14
Proteases	Metallo (M) Peptidases	BSL78_00946	PIK62126.1	hypothetical protein BSL78_00946
Proteases	Metallo (M) Peptidases	BSL78_00947	PIK62127.1	matrix metalloproteinase 14
Proteases	Metallo (M) Peptidases	BSL78_00804	PIK62281.1	putative epithelial chloride channel protein-like, partial
Proteases	Metallo (M) Peptidases	BSL78_00585	PIK62488.1	hypothetical protein BSL78_00585
Proteases	Metallo (M) Peptidases	BSL78_00587	PIK62490.1	putative carboxypeptidase B
Proteases	Metallo (M) Peptidases	BSL78_00588	PIK62491.1	putative carboxypeptidase A2-like
Proteases	Metallo (M) Peptidases	BSL78_00511	PIK62615.1	matrix metalloproteinase 16
Proteases	Serine (S) Peptidases	BSL78_30097	PIK33090.1	putative lysosomal Pro-X carboxypeptidase
Proteases	Serine (S) Peptidases	BSL78_29773	PIK33408.1	Polyserase-2, partial
Proteases	Serine (S) Peptidases	BSL78_29775	PIK33410.1	putative suppressor of tumorigenicity 14 protein-like isoform X1
Proteases	Serine (S) Peptidases	BSL78_29776	PIK33411.1	trypsin-like serine protease
Proteases	Serine (S) Peptidases	BSL78_29777	PIK33412.1	hypothetical protein BSL78_29777, partial
Proteases	Serine (S) Peptidases	BSL78_29521	PIK33664.1	putative lysosomal protective protein
Proteases	Serine (S) Peptidases	BSL78_28956	PIK34221.1	hypothetical protein BSL78_28956
Proteases	Serine (S) Peptidases	BSL78_28738	PIK34436.1	putative trypsin-1-like
Proteases	Serine (S) Peptidases	BSL78_28342	PIK34832.1	hypothetical protein BSL78_28342, partial
Proteases	Serine (S) Peptidases	BSL78_28204	PIK34969.1	putative transmembrane protease serine 9-like
Proteases	Serine (S) Peptidases	BSL78_27504	PIK35670.1	putative prolyl endopeptidase-like
Proteases	Serine (S) Peptidases	BSL78_26687	PIK36488.1	putative P-selectin-like
Proteases	Serine (S) Peptidases	BSL78_26452	PIK36717.1	putative prolyl endopeptidase-like
Proteases	Serine (S) Peptidases	BSL78_26393	PIK36774.1	putative membrane-bound transcription factor site-1 protease isoform X3
Proteases	Serine (S) Peptidases	BSL78_26370	PIK36793.1	serine proteinase
Proteases	Serine (S) Peptidases	BSL78_26359	PIK36813.1	hypothetical protein BSL78_26359
Proteases	Serine (S) Peptidases	BSL78_26222	PIK36944.1	putative retinoid-inducible serine carboxypeptidase
Proteases	Serine (S) Peptidases	BSL78_25671	PIK37492.1	serine proteinase
Proteases	Serine (S) Peptidases	BSL78_25423	PIK37743.1	putative transmembrane protease serine 9
Proteases	Serine (S) Peptidases	BSL78_25250	PIK37900.1	putative presenilins-associated rhomboid-like protein, mitochondrial
Proteases	Serine (S) Peptidases	BSL78_25086	PIK38071.1	proprotein convertase subtilisin/kexin type 9
Proteases	Serine (S) Peptidases	BSL78_24256	PIK38899.1	complement factor B-2
Proteases	Serine (S) Peptidases	BSL78_24253	PIK38907.1	putative serine protease 23-like
Proteases	Serine (S) Peptidases	BSL78_24211	PIK38953.1	serine protease
Proteases	Serine (S) Peptidases	BSL78_23466	PIK39692.1	Coagulation factor X
Proteases	Serine (S) Peptidases	BSL78_23353	PIK39799.1	putative acylamino-acid-releasing enzyme isoform X2
Proteases	Serine (S) Peptidases	BSL78_23295	PIK39853.1	Acyl-coenzyme A thioesterase 9, partial
Proteases	Serine (S) Peptidases	BSL78_23299	PIK39857.1	putative proteinase R
Proteases	Serine (S) Peptidases	BSL78_23300	PIK39858.1	proprotein convertase subtilisin/kexin type 9 preproprotein
Proteases	Serine (S) Peptidases	BSL78_23161	PIK39993.1	hypothetical protein BSL78_23161
Proteases	Serine (S) Peptidases	BSL78_22881	PIK40283.1	putative monoglyceride lipase isoform X1
Proteases	Serine (S) Peptidases	BSL78_22698	PIK40449.1	complement factor B-2
Proteases	Serine (S) Peptidases	BSL78_22700	PIK40451.1	complement factor B
Proteases	Serine (S) Peptidases	BSL78_22697	PIK40456.1	putative proprotein convertase subtilisin/kexin type 7
Proteases	Serine (S) Peptidases	BSL78_21075	PIK42079.1	peptidase S8 and S53 subtilisin kexin sedolisin
Proteases	Serine (S) Peptidases	BSL78_20854	PIK42293.1	serine proteinase
Proteases	Serine (S) Peptidases	BSL78_20810	PIK42327.1	hypothetical protein BSL78_20810
Proteases	Serine (S) Peptidases	BSL78_20789	PIK42346.1	putative coagulation factor IX-like, partial
Proteases	Serine (S) Peptidases	BSL78_20790	PIK42347.1	putative low-density lipoprotein receptor-related protein 4, partial
Proteases	Serine (S) Peptidases	BSL78_20793	PIK42350.1	putative coagulation factor X
Proteases	Serine (S) Peptidases	BSL78_20795	PIK42352.1	putative low-density lipoprotein receptor-related protein 4
Proteases	Serine (S) Peptidases	BSL78_20797	PIK42354.1	putative deleted in malignant brain tumors 1 protein-like isoform X1
Proteases	Serine (S) Peptidases	BSL78_20267	PIK42881.1	putative serine carboxypeptidase CPVL
Proteases	Serine (S) Peptidases	BSL78_19623	PIK43525.1	putative proprotein convertase subtilisin/kexin type 7
Proteases	Serine (S) Peptidases	BSL78_19327	PIK43823.1	putative proteinase K
Proteases	Serine (S) Peptidases	BSL78_18879	PIK44289.1	serine proteinase
Proteases	Serine (S) Peptidases	BSL78_18880	PIK44290.1	serine proteinase
Proteases	Serine (S) Peptidases	BSL78_18583	PIK44548.1	peptidase S8 and S53 subtilisin kexin sedolisin
Proteases	Serine (S) Peptidases	BSL78_18280	PIK44857.1	hypothetical protein BSL78_18280
Proteases	Serine (S) Peptidases	BSL78_18281	PIK44858.1	putative transmembrane protease serine 9
Proteases	Serine (S) Peptidases	BSL78_17998	PIK45138.1	hypothetical protein BSL78_17998
Proteases	Serine (S) Peptidases	BSL78_17651	PIK45483.1	hypothetical protein BSL78_17651
Proteases	Serine (S) Peptidases	BSL78_17507	PIK45627.1	putative inactive rhomboid protein 1
Proteases	Serine (S) Peptidases	BSL78_17189	PIK45940.1	proprotein convertase subtilisin/kexin type 9 preproprotein
Proteases	Serine (S) Peptidases	BSL78_16590	PIK46555.1	hypothetical protein BSL78_16590, partial
Proteases	Serine (S) Peptidases	BSL78_15817	PIK47317.1	hypothetical protein BSL78_15817
Proteases	Serine (S) Peptidases	BSL78_15307	PIK47833.1	putative rhomboid-related protein 4
Proteases	Serine (S) Peptidases	BSL78_14963	PIK48171.1	putative peroxisomal leader peptide-processing protease-like
Proteases	Serine (S) Peptidases	BSL78_14846	PIK48307.1	hypothetical protein BSL78_14846
Proteases	Serine (S) Peptidases	BSL78_14206	PIK48937.1	putative alpha/beta hydrolase domain-containing protein 17B-like
Proteases	Serine (S) Peptidases	BSL78_14052	PIK49081.1	mitochondrial inner membrane protease subunit
Proteases	Serine (S) Peptidases	BSL78_13808	PIK49293.1	putative dipeptidyl peptidase 9
Proteases	Serine (S) Peptidases	BSL78_13775	PIK49352.1	hypothetical protein BSL78_13775
Proteases	Serine (S) Peptidases	BSL78_13625	PIK49520.1	putative atrial natriuretic peptide-converting enzyme-like
Proteases	Serine (S) Peptidases	BSL78_13220	PIK49898.1	putative mitochondrial inner membrane protease subunit 2-like
Proteases	Serine (S) Peptidases	BSL78_12647	PIK50408.1	hypothetical protein BSL78_12647
Proteases	Serine (S) Peptidases	BSL78_12578	PIK50546.1	putative plasma kallikrein-like
Proteases	Serine (S) Peptidases	BSL78_12514	PIK50610.1	putative trypsin-1-like
Proteases	Serine (S) Peptidases	BSL78_12515	PIK50611.1	putative trypsin-1-like
Proteases	Serine (S) Peptidases	BSL78_12374	PIK50735.1	putative thymus-specific serine protease-like
Proteases	Serine (S) Peptidases	BSL78_12348	PIK50762.1	putative coagulation factor X
Proteases	Serine (S) Peptidases	BSL78_12091	PIK51011.1	hypothetical protein BSL78_12091
Proteases	Serine (S) Peptidases	BSL78_12092	PIK51012.1	hypothetical protein BSL78_12092, partial
Proteases	Serine (S) Peptidases	BSL78_12093	PIK51013.1	hypothetical protein BSL78_12093
Proteases	Serine (S) Peptidases	BSL78_12094	PIK51014.1	putative chymotrypsinogen B-like
Proteases	Serine (S) Peptidases	BSL78_12004	PIK51123.1	putative alpha/beta hydrolase domain-containing protein 17B-like
Proteases	Serine (S) Peptidases	BSL78_11759	PIK51355.1	putative proteinase T
Proteases	Serine (S) Peptidases	BSL78_11656	PIK51450.1	hypothetical protein BSL78_11656
Proteases	Serine (S) Peptidases	BSL78_11477	PIK51605.1	putative retinoid-inducible serine carboxypeptidase-like
Proteases	Serine (S) Peptidases	BSL78_11354	PIK51764.1	hypothetical protein BSL78_11354
Proteases	Serine (S) Peptidases	BSL78_11355	PIK51765.1	putative acylamino-acid-releasing enzyme isoform X2
Proteases	Serine (S) Peptidases	BSL78_10998	PIK52096.1	putative lon protease-like, mitochondrial
Proteases	Serine (S) Peptidases	BSL78_10435	PIK52668.1	putative serine carboxypeptidase CPVL
Proteases	Serine (S) Peptidases	BSL78_10423	PIK52689.1	trypsin-like serine protease
Proteases	Serine (S) Peptidases	BSL78_10376	PIK52743.1	putative alpha/beta hydrolase domain-containing protein 14B
Proteases	Serine (S) Peptidases	BSL78_10176	PIK52927.1	hypothetical protein BSL78_10176, partial
Proteases	Serine (S) Peptidases	BSL78_09560	PIK53539.1	putative monoacylglycerol lipase ABHD12
Proteases	Serine (S) Peptidases	BSL78_09284	PIK53790.1	putative alpha/beta hydrolase domain-containing protein 13
Proteases	Serine (S) Peptidases	BSL78_09204	PIK53886.1	putative membrane-bound transcription factor site-1 protease
Proteases	Serine (S) Peptidases	BSL78_09125	PIK53988.1	putative transmembrane protease serine 9-like
Proteases	Serine (S) Peptidases	BSL78_09087	PIK54002.1	putative serine protease HTRA2, mitochondrial
Proteases	Serine (S) Peptidases	BSL78_08391	PIK54696.1	putative serine protease 23-like
Proteases	Serine (S) Peptidases	BSL78_08116	PIK54977.1	putative cuticle-degrading protease
Proteases	Serine (S) Peptidases	BSL78_08055	PIK55008.1	hypothetical protein BSL78_08055
Proteases	Serine (S) Peptidases	BSL78_07346	PIK55735.1	putative cuticle-degrading serine protease isoform X1
Proteases	Serine (S) Peptidases	BSL78_07147	PIK55951.1	putative low-density lipoprotein receptor-related protein 8
Proteases	Serine (S) Peptidases	BSL78_07039	PIK56064.1	hypothetical protein BSL78_07039
Proteases	Serine (S) Peptidases	BSL78_06999	PIK56103.1	putative presenilins-associated rhomboid-like protein, mitochondrial
Proteases	Serine (S) Peptidases	BSL78_06747	PIK56373.1	putative isoprenylcysteine alpha-carbonyl methylesterase ICMEL2
Proteases	Serine (S) Peptidases	BSL78_06607	PIK56492.1	putative abhydrolase domain-containing protein 15-like
Proteases	Serine (S) Peptidases	BSL78_06050	PIK57054.1	hypothetical protein BSL78_06050
Proteases	Serine (S) Peptidases	BSL78_05995	PIK57110.1	putative enteropeptidase-like
Proteases	Serine (S) Peptidases	BSL78_05996	PIK57111.1	putative low-density lipoprotein receptor-related protein 12-like
Proteases	Serine (S) Peptidases	BSL78_05152	PIK57953.1	putative transmembrane protease serine 9
Proteases	Serine (S) Peptidases	BSL78_04933	PIK58134.1	hypothetical protein BSL78_04933
Proteases	Serine (S) Peptidases	BSL78_04772	PIK58267.1	complement factor B-2
Proteases	Serine (S) Peptidases	BSL78_04785	PIK58279.1	hypothetical protein BSL78_04785, partial
Proteases	Serine (S) Peptidases	BSL78_04789	PIK58283.1	putative dipeptidyl peptidase 2-like, partial
Proteases	Serine (S) Peptidases	BSL78_04682	PIK58365.1	putative signal peptidase complex catalytic subunit SEC11A-like
Proteases	Serine (S) Peptidases	BSL78_04369	PIK58686.1	Peroxisomal Lon protease-like protein 2
Proteases	Serine (S) Peptidases	BSL78_03877	PIK59180.1	putative limulus clotting factor C
Proteases	Serine (S) Peptidases	BSL78_03798	PIK59288.1	hypothetical protein BSL78_03798
Proteases	Serine (S) Peptidases	BSL78_03752	PIK59323.1	hypothetical protein BSL78_03752
Proteases	Serine (S) Peptidases	BSL78_03625	PIK59412.1	hypothetical protein BSL78_03625
Proteases	Serine (S) Peptidases	BSL78_03626	PIK59413.1	putative enteropeptidase-like, partial
Proteases	Serine (S) Peptidases	BSL78_02635	PIK60454.1	putative rhomboid-related protein 4
Proteases	Serine (S) Peptidases	BSL78_02160	PIK60985.1	putative inactive dipeptidyl peptidase 10
Proteases	Serine (S) Peptidases	BSL78_02007	PIK61083.1	proprotein convertase subtilisin/kexin type 9
Proteases	Serine (S) Peptidases	BSL78_02008	PIK61084.1	proprotein convertase subtilisin/kexin type 9
Proteases	Serine (S) Peptidases	BSL78_01964	PIK61139.1	putative chymotrypsin A-like isoform 2
Proteases	Serine (S) Peptidases	BSL78_01665	PIK61366.1	putative furin isoform X1
Proteases	Serine (S) Peptidases	BSL78_01671	PIK61372.1	putative proprotein convertase subtilisin/kexin type 5 isoform X1
Proteases	Serine (S) Peptidases	BSL78_01638	PIK61417.1	putative monoacylglycerol lipase ABHD12
Proteases	Serine (S) Peptidases	BSL78_01436	PIK61618.1	trypsin-like serine protease
Proteases	Serine (S) Peptidases	BSL78_00724	PIK62293.1	putative neuroendocrine convertase 2
Proteases	Serine (S) Peptidases	BSL78_00549	PIK62543.1	trypsin-like serine protease
Proteases	Serine (S) Peptidases	BSL78_00067	PIK62940.1	putative tripeptidyl-peptidase 2
Proteases	Threonine (T) Peptidases	BSL78_26794	PIK36377.1	putative proteasome subunit beta type-5-like
Proteases	Threonine (T) Peptidases	BSL78_23120	PIK40033.1	putative isoaspartyl peptidase/L-asparaginase-like
Proteases	Threonine (T) Peptidases	BSL78_23121	PIK40034.1	hypothetical protein BSL78_23121
Proteases	Threonine (T) Peptidases	BSL78_22438	PIK40715.1	putative isoaspartyl peptidase/L-asparaginase-like
Proteases	Threonine (T) Peptidases	BSL78_21839	PIK41309.1	putative threonine aspartase 1
Proteases	Threonine (T) Peptidases	BSL78_20559	PIK42571.1	putative proteasome subunit beta type-6-like isoform X2
Proteases	Threonine (T) Peptidases	BSL78_13276	PIK49833.1	hypothetical protein BSL78_13276
Proteases	Threonine (T) Peptidases	BSL78_12860	PIK50246.1	asparaginase-like 1 protein-like protein
Proteases	Threonine (T) Peptidases	BSL78_00160	PIK62925.1	putative proteasome subunit beta type-7
