# Supplementary material for: Investigation of structural proteins in sea cucumber (Apostichopus japonicus) body wall
Source: Sci Rep. 2020 Oct 30;10:18744. doi: 10.1038/s41598-020-75580-x (PMC7599334; doi:10.1038/s41598-020-75580-x)
Supplement: Supplementary file 3 — Supplementary Data S2. [file 41598_2020_75580_MOESM3_ESM.xlsx]

## Sheet: ECM proteins
Division	Category	Locus tag	Protein ID	Protein Annotation	Coverage [%]	Peptides	Unique peptides	MW [kDa]	InterPro ID	L1	L2	L3	L4	L5
Core matrisome	Collagens	BSL78_00551	PIK62545.1	putative collagen alpha-1(V) chain isoform X2, partial [Apostichopus japonicus]	13	6	6	77.6	IPR000885, IPR008160	1415.1	1460.3	1731.9	1446.8	1212.6
Core matrisome	Collagens	BSL78_02388	PIK60696.1	alpha-2 collagen [Apostichopus japonicus]	27	37	37	180.6	IPR000885, IPR008160	34578.1	34282.6	34515.9	39836.6	33747.4
Core matrisome	Collagens	BSL78_02385	PIK60693.1	putative glycine-rich protein [Apostichopus japonicus]	37	25	25	89.5	IPR008160	31298.6	33814.9	33443.4	42787.3	35398.2
Core matrisome	Collagens	BSL78_02383	PIK60691.1	putative collagen alpha-1(I) chain [Apostichopus japonicus]	41	13	13	49.4	IPR000885, IPR008160	7522.1	8028.2	7790.9	8239.5	7459.7
Core matrisome	Collagens	BSL78_07652	PIK55424.1	putative collagen alpha-2(IX) chain [Apostichopus japonicus]	10	4	4	58.5	IPR008160	1087.9	1206.8	1328.3	1402.5	1562.8
Core matrisome	Collagens	BSL78_18191	PIK44932.1	5 alpha fibrillar collagen, partial [Apostichopus japonicus]	45	52	52	167.6	IPR001007	21071.9	31228.7	36747.9	40883.7	25032.1
Core matrisome	Collagens	BSL78_20647	PIK42491.1	putative collagen alpha-4(IV) chain, partial [Apostichopus japonicus]	5	2	2	39.6	IPR008160	818.2	855.6	734.2	735.7	967.9
Core matrisome	Collagens	BSL78_20847	PIK42317.1	putative collagen alpha-5(IV) chain-like isoform X2 [Apostichopus japonicus]	13	3	3	34.9	IPR001442, IPR008160	2043.9	1958.2	1850.7	1730.2	2220.9
Core matrisome	Collagens	BSL78_20955	PIK42190.1	alpha-2 collagen [Apostichopus japonicus]	23	5	5	33.8	IPR001007	1486.7	950	994.6	780	915.5
Core matrisome	Collagens	BSL78_25921	PIK37246.1	putative collagen alpha-1(XVIII) chain-like [Apostichopus japonicus]	6	6	6	142.9	IPR008160, IPR010515	2135	2216.4	2004.8	2037.8	2013.8
Core matrisome	Collagens	BSL78_24486	PIK38679.1	collagen-like protein [Apostichopus japonicus]	2	1	1	77.1	IPR008160	506.5	719	496.7	515	593.6
Core matrisome	Collagens	BSL78_27521	PIK35653.1	putative EMI domain-containing protein 1 [Apostichopus japonicus]	3	1	1	28	IPR011489, IPR008160	142.1	153.9	125.8	107	198.3
Core matrisome	Collagens	BSL78_00552	PIK62546.1	hypothetical protein BSL78_00552, partial [Apostichopus japonicus]	17	7	7	44.6	IPR001791, IPR008160	1533.5	1559.7	1672.9	1969.5	2095
Core matrisome	Collagens	BSL78_02384	PIK60692.1	hypothetical protein BSL78_02384 [Apostichopus japonicus]	19	2	2	11	IPR008160	5581.2	4493.5	4496.4	5845.6	4503.2
Core matrisome	Collagens	BSL78_03862	PIK59223.1	hypothetical protein BSL78_03862 [Apostichopus japonicus]	17	4	4	27.4	IPR008160	1025.1	1052.8	1236.5	1072.5	781.9
Core matrisome	Collagens	BSL78_06751	PIK56377.1	hypothetical protein BSL78_06751 [Apostichopus japonicus]	5	2	2	40.4	IPR008160	263.6	344.6	360.7	298.3	224.8
Core matrisome	Collagens	BSL78_12828	PIK50307.1	hypothetical protein BSL78_12828 [Apostichopus japonicus]	27	7	7	41.6	IPR008160	2233.9	2545.8	2577.8	3071.1	4012.8
Core matrisome	Collagens	BSL78_24485	PIK38678.1	hypothetical protein BSL78_24485 [Apostichopus japonicus]	24	10	10	50.4	IPR001442, IPR008160	3538.3	3231.8	3074.5	3461.5	4115.1
Core matrisome	Collagens	BSL78_26673	PIK36494.1	hypothetical protein BSL78_26673 [Apostichopus japonicus]	53	14	4	34.9	IPR008160	9594.3	12308.7	14703.5	17996.6	20347
Core matrisome	Proteoglycans	BSL78_11836	PIK51277.1	putative basement membrane-specific heparan sulfate proteoglycan core protein-like [Apostichopus japonicus]	9	3	2	44.8	IPR000742, IPR001791, IPR001881	286.4	329.8	381.3	368.2	481.1
Core matrisome	Proteoglycans	BSL78_13513	PIK49613.1	putative agrin [Apostichopus japonicus]	16	2	2	18.1	IPR001791	557.6	498.1	525.2	555.4	523.3
Core matrisome	Proteoglycans	BSL78_13511	PIK49611.1	putative agrin [Apostichopus japonicus]	14	2	2	25.1	IPR000742, IPR001791	465.2	408.5	368.5	423.2	432.3
Core matrisome	Proteoglycans	BSL78_13510	PIK49610.1	agrin-like protein [Apostichopus japonicus]	5	5	5	95.8	IPR000742, IPR001791, IPR002350, IPR003645, IPR002049	2576.7	2118.6	1909.7	1740.9	2163.9
Core matrisome	Proteoglycans	BSL78_17847	PIK45276.1	putative basement membrane-specific heparan sulfate proteoglycan core protein [Apostichopus japonicus]	38	33	29	124.6	IPR007110, IPR001791, IPR000742, IPR013098, IPR003598, IPR003599, IPR032984, IPR001881	14173.2	14873.7	14088.6	13956	16516.2
Core matrisome	ECM Glycoproteins	BSL78_00258	PIK62807.1	tenascin [Apostichopus japonicus]	15	7	6	53.6	IPR000742, IPR002181, IPR025615	1726	2187	1843.4	1701	1515.9
Core matrisome	ECM Glycoproteins	BSL78_01502	PIK61577.1	putative pregnancy zone protein, partial [Apostichopus japonicus]	38	42	18	183.2	IPR011625, IPR002890, IPR001599, IPR019565, IPR000716, IPR011626	38362.6	31695.5	30103.5	29806.2	28673
Core matrisome	ECM Glycoproteins	BSL78_01699	PIK61400.1	putative cartilage oligomeric matrix protein [Apostichopus japonicus]	17	10	10	89.7	IPR001881, IPR017897, IPR008859, IPR000742, IPR003367	2574.5	2722.7	3059.3	3255.2	4358.7
Core matrisome	ECM Glycoproteins	BSL78_03116	PIK59961.1	Ficolin-2 [Apostichopus japonicus]	16	8	5	61.5	IPR025615, IPR002181	2177.5	2458.4	2531.6	2157.8	1602.1
Core matrisome	ECM Glycoproteins	BSL78_03111	PIK59956.1	putative fibrinogen C domain-containing protein 1 [Apostichopus japonicus]	10	4	2	42.4	IPR025615, IPR002181	327.5	379.8	373	461.4	294
Core matrisome	ECM Glycoproteins	BSL78_03217	PIK59845.1	putative copine-8 isoform X2 [Apostichopus japonicus]	7	3	1	53.1	IPR002035, IPR000008, IPR010734	157.6	124.6	107.8	100	123.6
Core matrisome	ECM Glycoproteins	BSL78_03365	PIK59703.1	Fibrinogen C domain-containing protein 1 [Apostichopus japonicus]	12	5	2	45	IPR000742, IPR002181, IPR025615	1079.7	1080.7	1139.9	1083.7	908.6
Core matrisome	ECM Glycoproteins	BSL78_03364	PIK59702.1	fibrinogen-like protein A [Apostichopus japonicus]	17	4	4	20.5	IPR002181	1960.9	2183.4	2055.4	1831.3	1532.5
Core matrisome	ECM Glycoproteins	BSL78_03363	PIK59701.1	putative fibrinogen-like protein A-like [Apostichopus japonicus]	24	4	1	18.2	IPR002181, IPR033083	223.7	234.8	207.9	224.9	254.1
Core matrisome	ECM Glycoproteins	BSL78_03644	PIK59431.1	putative receptor-type tyrosine-protein phosphatase delta-like [Apostichopus japonicus]	23	7	6	53.6	IPR003961	2272.1	2702.6	2743.6	2380.4	1735.9
Core matrisome	ECM Glycoproteins	BSL78_03674	PIK59372.1	26S proteasome non-ATPase subunit 4-like protein [Apostichopus japonicus]	16	5	5	44.9	IPR002035, IPR003903, IPR027040	1207.4	899.5	821.3	836.9	806.2
Core matrisome	ECM Glycoproteins	BSL78_04541	PIK58517.1	putative laminin-like protein epi-1 [Apostichopus japonicus]	10	4	4	60	IPR001791	2645.3	2333.3	2150.3	2073.9	2358.9
Core matrisome	ECM Glycoproteins	BSL78_05458	PIK57632.1	putative fibrillin-1, partial [Apostichopus japonicus]	61	11	11	33.7	IPR000742, IPR026823, IPR001881	3554.7	4001.8	4252.8	4523.7	4913.7
Core matrisome	ECM Glycoproteins	BSL78_05457	PIK57631.1	putative fibropellin-3-like [Apostichopus japonicus]	16	8	8	73.9	IPR000742, IPR026823, IPR013032, IPR001881, IPR007110	2127.7	2905.4	2879.3	2864.4	3070.5
Core matrisome	ECM Glycoproteins	BSL78_05456	PIK57630.1	putative fibropellin-1-like [Apostichopus japonicus]	10	10	10	122	IPR020067, IPR003599, IPR013151, IPR007110, IPR000742, IPR003598	5737.3	6969.8	7375.1	7524.5	7617.6
Core matrisome	ECM Glycoproteins	BSL78_05455	PIK57629.1	putative neurogenic locus notch-like protein 2, partial [Apostichopus japonicus]	24	28	28	166.6	IPR013098, IPR007110, IPR000742, IPR003598, IPR013151, IPR003599	9442.3	10935.9	11293.5	11558.1	12692.7
Core matrisome	ECM Glycoproteins	BSL78_05454	PIK57628.1	putative neurogenic locus notch-like protein 2 [Apostichopus japonicus]	14	6	1	48.5	IPR013151, IPR000742, IPR003599, IPR007110	370.2	393.8	435.9	512	609.9
Core matrisome	ECM Glycoproteins	BSL78_05694	PIK57367.1	putative ras suppressor protein 1 [Apostichopus japonicus]	28	8	8	31.4	IPR003591, IPR001611	2612.8	1894.7	1684.1	1595	1944.6
Core matrisome	ECM Glycoproteins	BSL78_05860	PIK57224.1	tenascin [Apostichopus japonicus]	19	4	1	24.7	IPR002181	349.7	498.8	453.4	330.2	274.6
Core matrisome	ECM Glycoproteins	BSL78_06257	PIK56854.1	Periostin [Apostichopus japonicus]	29	10	10	33.4	IPR000782	4144	3220.8	2872.4	2867.2	2935.1
Core matrisome	ECM Glycoproteins	BSL78_06266	PIK56797.1	putative ficolin-2-like, partial [Apostichopus japonicus]	16	9	1	52.6	IPR002181, IPR025615	135.1	180.2	133.6	147.8	115.2
Core matrisome	ECM Glycoproteins	BSL78_06383	PIK56741.1	putative fibrillin-2 isoform X3, partial [Apostichopus japonicus]	36	71	56	314.8	IPR000742, IPR004094, IPR017878, IPR001881, IPR011398, IPR026823	33601.8	42872.5	43555.8	45960	77760.2
Core matrisome	ECM Glycoproteins	BSL78_06904	PIK56166.1	putative thrombospondin-1 [Apostichopus japonicus]	2	3	3	127.2	IPR001791, IPR000884, IPR000742, IPR017897, IPR001007, IPR024731, IPR015455, IPR008859, IPR003367	552.9	597.7	719.5	1795	741.1
Core matrisome	ECM Glycoproteins	BSL78_07160	PIK55932.1	putative sushi, von Willebrand factor type A, partial [Apostichopus japonicus]	48	3	3	13	IPR000436	947.5	1228.3	1349.1	1142.6	1295.2
Core matrisome	ECM Glycoproteins	BSL78_07362	PIK55751.1	putative kielin/chordin-like protein [Apostichopus japonicus]	6	2	2	38.1	IPR001007	342.2	263.6	268.9	310.7	414.2
Core matrisome	ECM Glycoproteins	BSL78_07409	PIK55703.1	putative ryncolin-1-like [Apostichopus japonicus]	19	5	3	40.4	IPR002181, IPR000742, IPR025615	1016.2	1081.9	956	821.3	664.8
Core matrisome	ECM Glycoproteins	BSL78_07395	PIK55689.1	Fibrinogen-like protein A [Apostichopus japonicus]	19	5	1	26.4	IPR002181	360.5	444.6	555.7	622.7	512.8
Core matrisome	ECM Glycoproteins	BSL78_07552	PIK55547.1	putative sushi, von Willebrand factor type A [Apostichopus japonicus]	15	13	3	133.1	IPR011641, IPR000436, IPR003410, IPR000742, IPR001881	1589.4	2171	2421.3	2273.4	1957.6
Core matrisome	ECM Glycoproteins	BSL78_07551	PIK55546.1	putative sushi, von Willebrand factor type A [Apostichopus japonicus]	10	6	2	78.8	IPR003410, IPR000436	178.5	245.2	316.2	310.9	268.8
Core matrisome	ECM Glycoproteins	BSL78_07838	PIK55242.1	putative fibrillin-2-like isoform X1 [Apostichopus japonicus]	34	27	27	112.9	IPR001881, IPR000742, IPR000436, IPR011398, IPR024731	20857.8	22735.1	24112.6	21589.3	17504.6
Core matrisome	ECM Glycoproteins	BSL78_07834	PIK55238.1	putative inter-alpha-trypsin inhibitor heavy chain H3 [Apostichopus japonicus]	24	15	14	100.1	IPR002035, IPR013694, IPR010600	4579.9	5562.7	5303.4	4581.3	4292.1
Core matrisome	ECM Glycoproteins	BSL78_08031	PIK55081.1	putative multiple epidermal growth factor-like domains protein 6, partial [Apostichopus japonicus]	4	2	2	69.4	IPR001881, IPR026823, IPR000742, IPR011489, IPR002049	387.6	609.1	380.6	313.2	492
Core matrisome	ECM Glycoproteins	BSL78_08588	PIK54514.1	putative copine-8 [Apostichopus japonicus]	24	10	8	58.8	IPR000008, IPR010734, IPR002035	4108.8	3691.1	2870.4	2720.9	2782.1
Core matrisome	ECM Glycoproteins	BSL78_09612	PIK53517.1	putative angiopoietin-4-like, partial [Apostichopus japonicus]	21	3	1	16.9	IPR002181	669	332.8	370.7	303.9	214.8
Core matrisome	ECM Glycoproteins	BSL78_10625	PIK52467.1	putative sushi, von Willebrand factor type A [Apostichopus japonicus]	23	26	7	188.3	IPR000742, IPR001881, IPR000436, IPR003410	6880.9	10299.5	12117.7	12330.4	11191.6
Core matrisome	ECM Glycoproteins	BSL78_10920	PIK52183.1	putative laminin subunit beta-1, partial [Apostichopus japonicus]	39	48	48	182.7	IPR002049, IPR008211, IPR000742, IPR013015	19436.1	17851.5	15651.6	15273.9	19529.1
Core matrisome	ECM Glycoproteins	BSL78_11214	PIK51915.1	protein sidekick [Apostichopus japonicus]	13	8	8	64.6	IPR003961	1565.1	1976.8	1952.1	1592	1202.5
Core matrisome	ECM Glycoproteins	BSL78_11200	PIK51901.1	fibrinogen-like protein A [Apostichopus japonicus]	22	8	2	31	IPR002181	310.4	412.8	441.3	338.2	277.5
Core matrisome	ECM Glycoproteins	BSL78_11252	PIK51875.1	putative receptor-type tyrosine-protein phosphatase F isoform X1 [Apostichopus japonicus]	12	4	4	31.3	IPR003961	1900.5	1016.9	826.5	860	1028.1
Core matrisome	ECM Glycoproteins	BSL78_11397	PIK51724.1	putative ficolin-1-like [Apostichopus japonicus]	35	7	7	33.1	IPR002181	1283.6	1631.6	1935.5	1696.1	1127.2
Core matrisome	ECM Glycoproteins	BSL78_11396	PIK51723.1	putative ficolin-1-like [Apostichopus japonicus]	22	6	6	33.5	IPR002181	1236.9	1670.9	1892.5	1819.7	1590.9
Core matrisome	ECM Glycoproteins	BSL78_11551	PIK51560.1	putative hemicentin-1 [Apostichopus japonicus]	10	17	12	265.1	IPR000742, IPR013098, IPR006605, IPR032984, IPR007110, IPR000884, IPR003598, IPR001881, IPR003599	3284.2	3674.1	3831.4	4031.8	3760.3
Core matrisome	ECM Glycoproteins	BSL78_12831	PIK50262.1	putative neurogenic locus Notch protein, partial [Apostichopus japonicus]	16	39	15	365.5	IPR007110, IPR000742, IPR001007, IPR025615, IPR001881, IPR003598, IPR013151, IPR003599	14694.7	16925.4	18300.8	19549.9	21021.7
Core matrisome	ECM Glycoproteins	BSL78_14616	PIK48514.1	putative cubilin [Apostichopus japonicus]	5	3	3	82.3	IPR000859	1043.6	1053.6	889	809.6	786.8
Core matrisome	ECM Glycoproteins	BSL78_14615	PIK48513.1	putative cubilin [Apostichopus japonicus]	5	6	6	139.9	IPR000859	2053.1	2049.4	1795.8	1739.3	1488.9
Core matrisome	ECM Glycoproteins	BSL78_14614	PIK48512.1	putative cubilin [Apostichopus japonicus]	9	9	9	138.3	IPR000742, IPR000859, IPR001881	2580.8	2667	2479.3	2334	2300.6
Core matrisome	ECM Glycoproteins	BSL78_15372	PIK47764.1	fibrinogen-like protein A [Apostichopus japonicus]	39	9	3	20.1	IPR002181	2492.8	3771.1	3098.9	2797.5	2036.2
Core matrisome	ECM Glycoproteins	BSL78_15598	PIK47546.1	putative neural cell adhesion molecule 1-like, partial [Apostichopus japonicus]	12	6	6	64.8	IPR013106, IPR007110, IPR003961, IPR013098, IPR003599, IPR003598	1838.3	1600.9	1428.6	1585.2	1814.3
Core matrisome	ECM Glycoproteins	BSL78_15932	PIK47209.1	putative receptor-type tyrosine-protein phosphatase F [Apostichopus japonicus]	14	6	3	58.5	IPR003961	1750.1	2302.8	2046.3	1765.8	1372.6
Core matrisome	ECM Glycoproteins	BSL78_15931	PIK47208.1	putative receptor-type tyrosine-protein phosphatase F [Apostichopus japonicus]	13	7	5	72.2	IPR003961	2389.4	3020.8	3165	2773.1	1976.7
Core matrisome	ECM Glycoproteins	BSL78_16212	PIK46912.1	Fibrinogen-like protein A [Apostichopus japonicus]	44	11	3	28.9	IPR002181	1276.6	1987.4	1927.9	1725.5	1489.9
Core matrisome	ECM Glycoproteins	BSL78_17267	PIK45868.1	putative fibrillin-1 isoform X3 [Apostichopus japonicus]	17	4	1	28	IPR000742, IPR001881, IPR017878	96.2	163.5	192.1	153.8	231.2
Core matrisome	ECM Glycoproteins	BSL78_17266	PIK45867.1	putative fibrillin-1 isoform X1 [Apostichopus japonicus]	9	8	2	120.9	IPR000742, IPR013032, IPR001881, IPR011398	478.7	630	572.3	521.6	1037.6
Core matrisome	ECM Glycoproteins	BSL78_17463	PIK45666.1	putative cadherin EGF LAG seven-pass G-type receptor 1-like, partial [Apostichopus japonicus]	2	2	2	92.1	IPR002126, IPR000742, IPR001791	333.1	309.6	302.2	343	350.9
Core matrisome	ECM Glycoproteins	BSL78_17497	PIK45637.1	putative tenascin-like [Apostichopus japonicus]	26	12	12	50.6	IPR002350, IPR003961, IPR002181	15064	13692.1	12840.4	12985.8	11235.5
Core matrisome	ECM Glycoproteins	BSL78_17949	PIK45190.1	putative voltage-dependent calcium channel subunit alpha-2/delta-1-like [Apostichopus japonicus]	4	2	2	52.3	IPR002035, IPR013608	325.1	254.3	284.6	205.3	232.9
Core matrisome	ECM Glycoproteins	BSL78_18292	PIK44844.1	putative protein phosphatase 1 regulatory subunit 7 [Apostichopus japonicus]	10	5	4	50.5	IPR001611, IPR003591, IPR025875	690.3	626.4	686.7	682.1	744
Core matrisome	ECM Glycoproteins	BSL78_18495	PIK44636.1	vitellogenin 2 [Apostichopus japonicus]	21	11	3	62.2	IPR001846	348.5	505.6	535.4	488.9	297.8
Core matrisome	ECM Glycoproteins	BSL78_19111	PIK44042.1	putative inter-alpha-trypsin inhibitor heavy chain H2 [Apostichopus japonicus]	6	4	4	90.8	IPR002035, IPR010600	1685.9	1477.6	1448.1	1324.4	1191.8
Core matrisome	ECM Glycoproteins	BSL78_19395	PIK43760.1	putative sushi, von Willebrand factor [Apostichopus japonicus]	22	18	2	124.4	IPR000436, IPR003410	741.2	851.5	1003.1	1047.6	903.1
Core matrisome	ECM Glycoproteins	BSL78_19667	PIK43486.1	putative sushi, von Willebrand factor type A [Apostichopus japonicus]	18	8	2	55.7	IPR000436	1895.3	2025.5	2193.1	2032.4	2396.4
Core matrisome	ECM Glycoproteins	BSL78_20394	PIK42746.1	putative fibulin-1 isoform X1 [Apostichopus japonicus]	18	12	12	81.7	IPR000742, IPR001881, IPR002557	3168.4	3776.9	3665.8	3556.3	6146.7
Core matrisome	ECM Glycoproteins	BSL78_20892	PIK42259.1	putative laminin subunit gamma-1 [Apostichopus japonicus]	31	17	6	89.1	IPR000034, IPR002049, IPR000742, IPR031082	3505.6	3446.7	3206.5	3177.9	4782.4
Core matrisome	ECM Glycoproteins	BSL78_20905	PIK42250.1	putative sushi, von Willebrand factor type A [Apostichopus japonicus]	33	15	15	59.7	IPR003410, IPR000436, IPR028768	8183.7	9274.6	9402.2	9888.1	16233.4
Core matrisome	ECM Glycoproteins	BSL78_20904	PIK42249.1	putative sushi, von Willebrand factor type A [Apostichopus japonicus]	24	9	9	53.4	IPR000436, IPR003410, IPR028768	2492.4	2431.2	2582.6	2589.4	8991.9
Core matrisome	ECM Glycoproteins	BSL78_21055	PIK42099.1	F-spondin-like protein [Apostichopus japonicus]	10	3	3	47.2	IPR009465, IPR000884, IPR009465, IPR000884, IPR000884, IPR002861, IPR002861	828.4	730.1	834.9	796.6	799.4
Core matrisome	ECM Glycoproteins	BSL78_21213	PIK41926.1	putative tyrosine-protein kinase [Apostichopus japonicus]	4	3	3	82.8	IPR003961, IPR000742	586.6	515.1	538.4	547.2	495.5
Core matrisome	ECM Glycoproteins	BSL78_21649	PIK41491.1	putative laminin subunit gamma-1 [Apostichopus japonicus]	28	19	8	96.7	IPR002049, IPR000034, IPR008211, IPR031082	11609.2	11272	10896.9	10324.6	13445.9
Core matrisome	ECM Glycoproteins	BSL78_21717	PIK41419.1	putative transforming growth factor-beta-induced protein ig-h3-like [Apostichopus japonicus]	3	2	2	75.4	IPR000782	410.9	407.8	346	360.8	453.1
Core matrisome	ECM Glycoproteins	BSL78_22091	PIK41049.1	tenascin, partial [Apostichopus japonicus]	8	2	1	21.4	IPR002181	195.1	260.6	235.6	231.7	165.7
Core matrisome	ECM Glycoproteins	BSL78_22225	PIK40931.1	putative laminin subunit alpha [Apostichopus japonicus]	12	24	22	276.9	IPR002049, IPR000742, IPR000034, IPR008211, IPR001791, IPR009254	5726.5	6403.2	5692.7	5685.5	9629.4
Core matrisome	ECM Glycoproteins	BSL78_22466	PIK40685.1	fibrinogen-like protein A, partial [Apostichopus japonicus]	24	5	5	27.1	IPR002181	1470.1	2446.4	1803.4	1477.3	1302
Core matrisome	ECM Glycoproteins	BSL78_22889	PIK40269.1	putative fibrinogen-like protein 1 [Apostichopus japonicus]	30	3	1	13.2	IPR002181	213.4	381.5	344.3	229.6	155.8
Core matrisome	ECM Glycoproteins	BSL78_23225	PIK39935.1	Fibrinogen C domain-containing protein 1 [Apostichopus japonicus]	9	4	4	51.6	IPR002181, IPR000742, IPR025615	1057.6	1131.3	1082.4	976.9	886.9
Core matrisome	ECM Glycoproteins	BSL78_23223	PIK39933.1	putative fibrinogen-like protein A-like [Apostichopus japonicus]	31	7	2	29.1	IPR002181	410.1	549.6	522.4	453.5	464.1
Core matrisome	ECM Glycoproteins	BSL78_23481	PIK39676.1	putative apolipophorins-like [Apostichopus japonicus]	8	21	21	313.1	IPR015255, IPR014853, IPR001747, IPR001846	6261.6	5420.5	5255.3	4895.2	4458.1
Core matrisome	ECM Glycoproteins	BSL78_24348	PIK38813.1	putative sushi, von Willebrand factor type A [Apostichopus japonicus]	63	12	12	32.3	IPR003410, IPR000436, IPR028768	3478.1	4249.5	4990.1	5717.2	4950.6
Core matrisome	ECM Glycoproteins	BSL78_24452	PIK38719.1	Fibrinogen-like protein A, partial [Apostichopus japonicus]	42	13	8	26.2	IPR002181	5325.2	7826.3	7515.3	6228.5	5780.9
Core matrisome	ECM Glycoproteins	BSL78_24443	PIK38710.1	fibrinogen-like protein A [Apostichopus japonicus]	15	5	1	32	IPR002181	571.3	578.3	600.8	516.4	453.5
Core matrisome	ECM Glycoproteins	BSL78_24604	PIK38565.1	putative receptor-type tyrosine-protein phosphatase F [Apostichopus japonicus]	23	15	4	74.8	IPR003961	2395.4	3055.7	3437.1	2826.7	1966.4
Core matrisome	ECM Glycoproteins	BSL78_24691	PIK38467.1	Ficolin-2 [Apostichopus japonicus]	21	12	7	60	IPR002181	3621.5	4657.5	5044.1	4392.1	3020.9
Core matrisome	ECM Glycoproteins	BSL78_24718	PIK38437.1	putative latent-transforming growth factor beta-binding protein 2-like isoform X2, partial [Apostichopus japonicus]	10	10	1	149	IPR013032, IPR017878, IPR000742, IPR001881, IPR011398	1745.4	2233.9	2170	2139.2	4483.2
Core matrisome	ECM Glycoproteins	BSL78_24789	PIK38376.1	putative multiple epidermal growth factor-like domains protein 6, partial [Apostichopus japonicus]	16	2	2	17.1	IPR011489	305.4	353.6	275.8	314.2	629.4
Core matrisome	ECM Glycoproteins	BSL78_25375	PIK37790.1	putative fibrillin-3-like isoform X3, partial [Apostichopus japonicus]	28	3	3	21.3	IPR001881, IPR000742, IPR011398, IPR024731	935.1	1860.5	1813.8	1253.8	1199.1
Core matrisome	ECM Glycoproteins	BSL78_25593	PIK37566.1	fibrinogen-like protein A [Apostichopus japonicus]	27	8	7	28.9	IPR002181	3170.2	2014.3	2202.6	1781.2	1660.2
Core matrisome	ECM Glycoproteins	BSL78_27144	PIK36022.1	putative sushi, nidogen and EGF-like domain-containing protein 1 [Apostichopus japonicus]	16	5	5	48.6	IPR001304, IPR003886	2337.5	2453	2077	1997.7	1993.7
Core matrisome	ECM Glycoproteins	BSL78_27291	PIK35878.1	putative laminin subunit alpha [Apostichopus japonicus]	24	37	36	246.2	IPR000742, IPR002049, IPR000034, IPR008211, IPR009254	18552.8	16538.5	15802.1	15181.6	15890.1
Core matrisome	ECM Glycoproteins	BSL78_27563	PIK35612.1	putative sushi, von Willebrand factor [Apostichopus japonicus]	5	2	1	44.7	IPR000436	233.3	245.4	224.6	271.7	292
Core matrisome	ECM Glycoproteins	BSL78_27562	PIK35611.1	putative sushi, von Willebrand factor, partial [Apostichopus japonicus]	7	6	3	104	IPR000436, IPR003599, IPR013151, IPR006585	1841.9	2315.3	2268.1	1994.7	2080.3
Core matrisome	ECM Glycoproteins	BSL78_27595	PIK35575.1	putative laminin subunit alpha-like, partial [Apostichopus japonicus]	10	3	1	36.9	IPR008211, IPR002049	95.2	113.5	107.4	102.5	244.8
Core matrisome	ECM Glycoproteins	BSL78_28013	PIK35165.1	putative receptor-type tyrosine-protein phosphatase F, partial [Apostichopus japonicus]	17	4	1	36.3	IPR003961	712.4	946	1023.2	867.2	1125.1
Core matrisome	ECM Glycoproteins	BSL78_28012	PIK35164.1	putative receptor-type tyrosine-protein phosphatase T isoform X2 [Apostichopus japonicus]	23	5	3	27	IPR003961	849.6	1024	930.9	750.2	566.4
Core matrisome	ECM Glycoproteins	BSL78_28199	PIK34975.1	putative fibrillin-1-like [Apostichopus japonicus]	52	18	3	60.1	IPR000742, IPR001881, IPR017878, IPR011398	1218.9	1381.7	1445.1	1519.7	2241.1
Core matrisome	ECM Glycoproteins	BSL78_28253	PIK34925.1	putative ADAMTS-like protein 3 [Apostichopus japonicus]	7	4	4	54.6	IPR000884	696.1	708.2	731.8	732	912.3
Core matrisome	ECM Glycoproteins	BSL78_28250	PIK34922.1	putative ADAMTS-like protein 3, partial [Apostichopus japonicus]	7	2	2	33.8	IPR000884, IPR013273	445.9	409.8	476.1	436.5	509.7
Core matrisome	ECM Glycoproteins	BSL78_29379	PIK33804.1	fibrinogen-like protein, partial [Apostichopus japonicus]	50	8	6	17.1	IPR002181	3452	3662.5	3343.3	3018.5	2639.1
Core matrisome	ECM Glycoproteins	BSL78_29417	PIK33769.1	putative receptor-type tyrosine-protein phosphatase F [Apostichopus japonicus]	35	21	10	77.9	IPR003961	17047.8	21768.6	26313	21045.6	14392.6
Core matrisome	ECM Glycoproteins	BSL78_29746	PIK33441.1	putative fibronectin [Apostichopus japonicus]	36	4	4	17.8	IPR000716	2600.8	3026.9	3079.7	3017.8	2697.2
Core matrisome	ECM Glycoproteins	BSL78_29764	PIK33422.1	putative copine-3 isoform X3, partial [Apostichopus japonicus]	10	4	1	30.7	IPR002035, IPR010734	262.5	336	305.4	317.9	245.7
Core matrisome	ECM Glycoproteins	BSL78_00795	PIK62272.1	putative hepatic lectin-like [Apostichopus japonicus]	49	12	12	22.4	IPR001304, IPR000421	20221.6	12935.9	11057.7	9650.8	8489.5
Core matrisome	ECM Glycoproteins	BSL78_01682	PIK61383.1	putative C-type lectin domain family 19 member A [Apostichopus japonicus]	49	12	12	20.1	IPR001304	6370	10085.1	10614	10351.4	6720.8
Core matrisome	ECM Glycoproteins	BSL78_01681	PIK61382.1	putative ladderlectin-like [Apostichopus japonicus]	45	8	8	19.8	IPR001304	6365.8	11386.2	12854.7	12724.5	6988.3
Core matrisome	ECM Glycoproteins	BSL78_03296	PIK59724.1	putative FRAS1-related extracellular matrix protein 1 [Apostichopus japonicus]	9	10	10	138.4	IPR001304	2028.1	2369.9	2246.7	2271.3	2016.6
Core matrisome	ECM Glycoproteins	BSL78_04773	PIK58268.1	complement factor B-2 [Apostichopus japonicus]	21	4	4	23.9	IPR000436	945.2	1174.3	1242.3	1112.3	1142.9
Core matrisome	ECM Glycoproteins	BSL78_05316	PIK57790.1	putative lactose-binding lectin l-2-like [Apostichopus japonicus]	9	2	2	19.7	IPR001304	377.4	288.6	254.8	262.6	371.1
Core matrisome	ECM Glycoproteins	BSL78_05436	PIK57661.1	putative ferric-chelate reductase 1, partial [Apostichopus japonicus]	14	2	2	15.4	IPR002861	986.4	329.4	259.4	261.7	240.4
Core matrisome	ECM Glycoproteins	BSL78_05873	PIK57236.1	putative C-type lectin domain family 4 member G isoform X2 [Apostichopus japonicus]	11	3	3	45.9	IPR001304	429.3	463.9	494.5	703.6	653
Core matrisome	ECM Glycoproteins	BSL78_06539	PIK56571.1	putative scavenger receptor cysteine-rich domain superfamily protein, partial [Apostichopus japonicus]	23	8	8	46.7	IPR000859, IPR001190, IPR000436, IPR002889, IPR017448	3798	4040.2	3977.9	4117.5	4215.7
Core matrisome	ECM Glycoproteins	BSL78_07144	PIK55948.1	putative G-protein coupled receptor [Apostichopus japonicus]	5	2	2	51.7	IPR000436, IPR003410	420.4	404.3	379.7	393.2	320.9
Core matrisome	ECM Glycoproteins	BSL78_07363	PIK55752.1	putative kielin/chordin-like protein, partial [Apostichopus japonicus]	7	4	4	80.2	IPR001007, IPR030120	778.1	744.5	691.8	697.8	846
Core matrisome	ECM Glycoproteins	BSL78_07361	PIK55750.1	putative kielin/chordin-like protein [Apostichopus japonicus]	5	3	3	89.1	IPR002223, IPR001007, IPR002227, IPR000742	422.2	428	472.9	549.8	658.9
Core matrisome	ECM Glycoproteins	BSL78_08269	PIK54840.1	Lectin 1 [Apostichopus japonicus]	10	2	2	17.6	IPR001304	263	86.8	56.6	54.5	50.9
Core matrisome	ECM Glycoproteins	BSL78_09145	PIK53923.1	putative ladderlectin-like isoform X4 [Apostichopus japonicus]	12	2	1	20.2	IPR001304	1028.4	2262.1	1901.1	1863.9	1636.7
Core matrisome	ECM Glycoproteins	BSL78_09292	PIK53798.1	putative macrophage mannose receptor 1-like [Apostichopus japonicus]	38	11	11	39.4	IPR001304, IPR014853, IPR022041	5733.6	6179	4102.4	4028.5	5255.7
Core matrisome	ECM Glycoproteins	BSL78_11198	PIK51899.1	complement factor B [Apostichopus japonicus]	11	2	2	26.8	IPR000436	614.6	838.4	914.9	1060.6	887
Core matrisome	ECM Glycoproteins	BSL78_11859	PIK51256.1	putative cysteine-rich motor neuron 1 protein [Apostichopus japonicus]	26	2	2	17.5	IPR001007	6737.5	7181.4	7119.2	6908.5	6239.2
Core matrisome	ECM Glycoproteins	BSL78_11858	PIK51255.1	Cysteine-rich motor neuron 1 protein [Apostichopus japonicus]	17	3	3	14.6	IPR001007	1143	1375.9	1197.6	1212.8	1037
Core matrisome	ECM Glycoproteins	BSL78_12349	PIK50763.1	putative macrophage mannose receptor 1-like [Apostichopus japonicus]	4	2	2	65.2	IPR000859, IPR001304	457.1	453.5	505.1	463.5	465.9
Core matrisome	ECM Glycoproteins	BSL78_13192	PIK49922.1	putative low-density lipoprotein receptor-related protein 1 isofor m X5 [Apostichopus japonicus]	2	3	3	251.4	IPR002172, IPR000033, IPR000742	1195.2	1008.8	910.6	827.1	740.2
Core matrisome	ECM Glycoproteins	BSL78_16727	PIK46408.1	putative G-protein coupled receptor [Apostichopus japonicus]	11	2	1	19.5	IPR000436	376.7	541.8	475.7	460	392.8
Core matrisome	ECM Glycoproteins	BSL78_16726	PIK46407.1	putative CUB and sushi domain-containing protein 2-like [Apostichopus japonicus]	20	6	2	42.9	IPR000436	312.8	438.2	368.9	371.9	404.8
Core matrisome	ECM Glycoproteins	BSL78_19113	PIK44027.1	putative complement component receptor 1-like protein isoform X1 [Apostichopus japonicus]	18	3	3	20.5	IPR000436	1066	1144	1326.6	1269.4	1313.6
Core matrisome	ECM Glycoproteins	BSL78_19126	PIK44024.1	putative low-density lipoprotein receptor-related protein 2 [Apostichopus japonicus]	7	9	1	176.8	IPR002172, IPR001881, IPR000033, IPR000742	186	178	208.8	182.9	144.5
Core matrisome	ECM Glycoproteins	BSL78_19488	PIK43653.1	putative low-density lipoprotein receptor 1-like isoform X2 [Apostichopus japonicus]	8	2	2	33.8	IPR000033, IPR002172, IPR001881	343.9	333.9	309.1	334.7	574.4
Core matrisome	ECM Glycoproteins	BSL78_19980	PIK43164.1	low-density lipoprotein receptor-related protein 2 [Apostichopus japonicus]	19	6	5	53.8	IPR000033, IPR000742	1069.1	987.6	984.5	870	850.7
Core matrisome	ECM Glycoproteins	BSL78_19979	PIK43163.1	low-density lipoprotein receptor-related protein 2 [Apostichopus japonicus]	9	7	7	91.5	IPR000742, IPR000033, IPR002172, IPR001881	2104.1	1890.8	1964.2	1864.6	1731.4
Core matrisome	ECM Glycoproteins	BSL78_20060	PIK43084.1	putative echinoidin [Apostichopus japonicus]	35	5	4	20.7	IPR001304	1481	1699.7	2019.3	2097.2	1861.4
Core matrisome	ECM Glycoproteins	BSL78_21890	PIK41251.1	putative CUB and sushi domain-containing protein 2 [Apostichopus japonicus]	75	47	20	88.3	IPR000859	39161.5	53781.6	55594.4	55604.3	49834.5
Core matrisome	ECM Glycoproteins	BSL78_22304	PIK40843.1	putative tubulointerstitial nephritis antigen-like [Apostichopus japonicus]	11	5	5	54.7	IPR001212, IPR000668, IPR013128	599.6	715.3	665.7	794.7	1658.6
Core matrisome	ECM Glycoproteins	BSL78_23187	PIK39962.1	putative macrophage mannose receptor 1-like isoform X1, partial [Apostichopus japonicus]	44	2	2	8	IPR001304	695.6	526.1	355.5	383.1	315.1
Core matrisome	ECM Glycoproteins	BSL78_23294	PIK39876.1	putative CUB and sushi domain-containing protein 2 [Apostichopus japonicus]	71	31	4	51.2	IPR000859	3924.5	4051.5	4044.7	4646.3	3980.9
Core matrisome	ECM Glycoproteins	BSL78_23500	PIK39665.1	putative type-2 ice-structuring protein-like [Apostichopus japonicus]	15	3	3	27.3	IPR001304	522.5	865.6	798	776.8	699.8
Core matrisome	ECM Glycoproteins	BSL78_24698	PIK38462.1	putative CUB and sushi domain-containing protein 2 [Apostichopus japonicus]	31	20	20	84.3	IPR000859	6691.6	9537	10814.2	10965.7	9343.7
Core matrisome	ECM Glycoproteins	BSL78_24967	PIK38189.1	putative low affinity immunoglobulin epsilon Fc receptor [Apostichopus japonicus]	23	2	2	19.2	IPR001304	364.6	449.4	457.3	512.5	464.1
Core matrisome	ECM Glycoproteins	BSL78_27974	PIK35203.1	F36H2.3, isoform f, partial [Apostichopus japonicus]	9	8	6	90.8	IPR000436, IPR006585	2460.6	2925.5	2838.7	2685.2	3240.2
Core matrisome	ECM Glycoproteins	BSL78_28393	PIK34781.1	putative complement factor H, partial [Apostichopus japonicus]	8	2	2	30.3	IPR000436	369.5	308.4	315.3	329.1	422.7
Core matrisome	ECM Glycoproteins	BSL78_00501	PIK62605.1	putative receptor-type tyrosine-protein phosphatase F isoform X1 [Apostichopus japonicus]	2	1	1	56.1	IPR003961	114.3	106.1	88	133.8	82.1
Core matrisome	ECM Glycoproteins	BSL78_04774	PIK58269.1	complement factor B-2 [Apostichopus japonicus]	4	1	1	31.2	IPR002035	66.8	83.9	87.3	76.2	52.9
Core matrisome	ECM Glycoproteins	BSL78_07597	PIK55515.1	putative fibrillin-2-like [Apostichopus japonicus]	7	1	1	22.1	IPR002172, IPR001881	163.5	180.4	271.9	336.3	207.8
Core matrisome	ECM Glycoproteins	BSL78_09293	PIK53799.1	putative IgGFc-binding protein [Apostichopus japonicus]	5	1	1	18.7	IPR001846	310.4	470.4	255.3	271	311.1
Core matrisome	ECM Glycoproteins	BSL78_09391	PIK53722.1	putative slit-like 2 protein, partial [Apostichopus japonicus]	2	1	1	99.1	IPR001611, IPR000742, IPR013032, IPR000483, IPR003591, IPR001881, IPR000372	222.3	242.2	200.4	191.1	192
Core matrisome	ECM Glycoproteins	BSL78_11024	PIK52072.1	putative poly [Apostichopus japonicus]	1	1	1	138.6	IPR012317, IPR013694, IPR031273, IPR002035	395.5	284.2	390.8	329.1	273.7
Core matrisome	ECM Glycoproteins	BSL78_13928	PIK49198.1	protein slit [Apostichopus japonicus]	4	1	1	24.3	IPR001611, IPR003591	114.7	107.1	108.9	88.3	78.7
Core matrisome	ECM Glycoproteins	BSL78_16730	PIK46411.1	putative sushi, von Willebrand factor [Apostichopus japonicus]	3	1	1	36.3	IPR000436	364.7	441.4	475.5	420	317.6
Core matrisome	ECM Glycoproteins	BSL78_21243	PIK41906.1	putative sushi, von Willebrand factor type A [Apostichopus japonicus]	1	1	1	89.4	IPR000436	78.8	92.6	96.4	90	116.7
Core matrisome	ECM Glycoproteins	BSL78_23227	PIK39937.1	putative fibrinogen-like protein A-like [Apostichopus japonicus]	5	1	1	37.4	IPR002181, IPR000742, IPR025615	125.8	143.6	190.8	141.7	124.5
Core matrisome	ECM Glycoproteins	BSL78_28252	PIK34924.1	putative ADAMTS-like protein 1 [Apostichopus japonicus]	3	1	1	31.1	IPR000884	60.7	57.1	53.6	60.4	180.1
Core matrisome	ECM Glycoproteins	BSL78_29747	PIK33442.1	putative fibronectin, partial [Apostichopus japonicus]	20	1	1	20.6	IPR003961	79.9	107.9	157.1	198.6	199.3
Core matrisome	ECM Glycoproteins	BSL78_00992	PIK62109.1	Alpha-N-acetylgalactosamine-specific lectin [Apostichopus japonicus]	4	1	1	19.3	IPR001304	473.8	208.9	182.8	211.4	163
Core matrisome	ECM Glycoproteins	BSL78_07761	PIK55337.1	Alpha-N-acetylgalactosamine-specific lectin [Apostichopus japonicus]	8	1	1	19.8	IPR001304	554.9	669.7	521.3	525.1	501.7
Core matrisome	ECM Glycoproteins	BSL78_11066	PIK52053.1	lectin [Apostichopus japonicus]	6	1	1	18.8	IPR001304	248.2	289.2	313.6	288	188.3
Core matrisome	ECM Glycoproteins	BSL78_24713	PIK38454.1	hypothetical protein BSL78_24713, partial [Apostichopus japonicus]	16	1	1	8.3	IPR001304	291.8	551.9	248.1	265.2	203.1
Core matrisome	ECM Glycoproteins	BSL78_11844	PIK51241.1	hypothetical protein BSL78_11844, partial [Apostichopus japonicus]	2	1	1	45	IPR001007	319.2	588.8	343.4	285.5	545.2
Core matrisome	ECM Glycoproteins	BSL78_02344	PIK60721.1	hypothetical protein BSL78_02344 [Apostichopus japonicus]	1	1	1	58.8	IPR000742, IPR001881, IPR003410	610.5	301.8	232.3	211.6	197
Core matrisome	ECM Glycoproteins	BSL78_00782	PIK62259.1	hypothetical protein BSL78_00782 [Apostichopus japonicus]	3	1	1	36.3	IPR002172, IPR000033, IPR001881	272.1	291.1	327.7	295	284.9
Core matrisome	ECM Glycoproteins	BSL78_23635	PIK39519.1	hypothetical protein BSL78_23635 [Apostichopus japonicus]	1	1	1	60	IPR008858, IPR002035	243.4	238.9	223	200.9	397.2
Core matrisome	ECM Glycoproteins	BSL78_17574	PIK45559.1	hypothetical protein BSL78_17574 [Apostichopus japonicus]	1	1	1	81.5	IPR003961, IPR003599, IPR003598, IPR007110, IPR013098	260.4	338.3	339.3	322.3	371.8
Core matrisome	ECM Glycoproteins	BSL78_14537	PIK48606.1	hypothetical protein BSL78_14537 [Apostichopus japonicus]	4	1	1	26.2	IPR000884	202.7	248.2	220.5	237.7	212.2
Core matrisome	ECM Glycoproteins	BSL78_16404	PIK46740.1	hypothetical protein BSL78_16404, partial [Apostichopus japonicus]	13	1	1	12.3	IPR000884	112.7	147.3	161.7	186	238.6
Core matrisome	ECM Glycoproteins	BSL78_22771	PIK40379.1	hypothetical protein BSL78_22771 [Apostichopus japonicus]	1	1	1	62	IPR001611, IPR003591	200	192.8	143.5	135.6	157.5
Core matrisome	ECM Glycoproteins	BSL78_08319	PIK54797.1	hypothetical protein BSL78_08319, partial [Apostichopus japonicus]	2	1	1	122.1	IPR003961	159.6	115.5	125.1	105.8	106.6
Core matrisome	ECM Glycoproteins	BSL78_01501	PIK61576.1	hypothetical protein BSL78_01501, partial [Apostichopus japonicus]	38	32	8	142	IPR009048, IPR019565, IPR001599, IPR011625, IPR001881, IPR011626, IPR000716, IPR000742	2737.7	2579.1	2304.6	1966.2	1883.5
Core matrisome	ECM Glycoproteins	BSL78_01937	PIK61112.1	hypothetical protein BSL78_01937 [Apostichopus japonicus]	1	2	2	171.7	IPR001846	312.7	359.9	389.5	399.2	352.4
Core matrisome	ECM Glycoproteins	BSL78_02614	PIK60433.1	hypothetical protein BSL78_02614 [Apostichopus japonicus]	17	6	6	37.2	IPR002181	6052.4	6379.5	6583.6	6660.6	5912.7
Core matrisome	ECM Glycoproteins	BSL78_03440	PIK59644.1	hypothetical protein BSL78_03440 [Apostichopus japonicus]	15	5	1	31.1	IPR002181	91.4	139.7	91.4	90	62.3
Core matrisome	ECM Glycoproteins	BSL78_04287	PIK58828.1	hypothetical protein BSL78_04287 [Apostichopus japonicus]	14	6	1	72.7	IPR000884, IPR017878	503.6	486.1	561.9	557.9	483.7
Core matrisome	ECM Glycoproteins	BSL78_05295	PIK57769.1	hypothetical protein BSL78_05295 [Apostichopus japonicus]	15	28	25	261	IPR000884, IPR000742, IPR001881, IPR000436, IPR011641, IPR003410, IPR001791, IPR001759, IPR013032	7716.7	12020.5	13860.5	15063.2	13405.9
Core matrisome	ECM Glycoproteins	BSL78_05386	PIK57702.1	hypothetical protein BSL78_05386 [Apostichopus japonicus]	74	6	6	15.6	IPR000716	10855.5	15702.3	17427.4	16976.5	11718.5
Core matrisome	ECM Glycoproteins	BSL78_06170	PIK56907.1	hypothetical protein BSL78_06170 [Apostichopus japonicus]	15	3	3	26	IPR003591, IPR001611	1192.5	803	647.1	644.8	678.9
Core matrisome	ECM Glycoproteins	BSL78_07830	PIK55235.1	hypothetical protein BSL78_07830, partial [Apostichopus japonicus]	8	5	5	102.4	IPR002035, IPR013694, IPR010600	2042	1810.5	1796.5	1869.5	1836.7
Core matrisome	ECM Glycoproteins	BSL78_09954	PIK53130.1	hypothetical protein BSL78_09954 [Apostichopus japonicus]	14	2	2	25.3	IPR002181	1247.4	907.1	727.1	638.3	698.4
Core matrisome	ECM Glycoproteins	BSL78_11123	PIK51975.1	hypothetical protein BSL78_11123 [Apostichopus japonicus]	24	15	3	84.7	IPR001007, IPR000742, IPR001881, IPR001791	5024	5227.5	4856.5	4536.1	5436.8
Core matrisome	ECM Glycoproteins	BSL78_11832	PIK51273.1	hypothetical protein BSL78_11832 [Apostichopus japonicus]	24	31	7	180.3	IPR000034, IPR002049, IPR003599, IPR007110, IPR003598, IPR013098	1730.5	1857.2	1499.3	1556.5	2112.6
Core matrisome	ECM Glycoproteins	BSL78_12455	PIK50673.1	hypothetical protein BSL78_12455 [Apostichopus japonicus]	4	2	2	62	IPR001611, IPR003591, IPR005146	388.2	338.6	356.8	340.5	390.3
Core matrisome	ECM Glycoproteins	BSL78_14659	PIK48465.1	hypothetical protein BSL78_14659 [Apostichopus japonicus]	13	5	3	38.2	IPR002181	1184.3	1837.4	1837.6	1562.8	1029.1
Core matrisome	ECM Glycoproteins	BSL78_14724	PIK48423.1	hypothetical protein BSL78_14724 [Apostichopus japonicus]	8	3	3	43.6	IPR001611, IPR025875, IPR003591	628.7	541.5	594.6	587.3	594.2
Core matrisome	ECM Glycoproteins	BSL78_15001	PIK48125.1	hypothetical protein BSL78_15001, partial [Apostichopus japonicus]	3	2	2	44.1	IPR002181, IPR024731, IPR000742	292.8	351	330	278.5	243.7
Core matrisome	ECM Glycoproteins	BSL78_16033	PIK47106.1	hypothetical protein BSL78_16033 [Apostichopus japonicus]	4	2	2	26.1	IPR002181	278.4	299.6	285.9	292.9	251.7
Core matrisome	ECM Glycoproteins	BSL78_16066	PIK47074.1	hypothetical protein BSL78_16066 [Apostichopus japonicus]	10	2	1	26.6	IPR002181	201.5	399.7	237.7	226.3	204.3
Core matrisome	ECM Glycoproteins	BSL78_16213	PIK46913.1	hypothetical protein BSL78_16213 [Apostichopus japonicus]	30	9	4	30.9	IPR002181	1028.8	1517.5	1839.5	2031.5	1523.4
Core matrisome	ECM Glycoproteins	BSL78_16211	PIK46911.1	hypothetical protein BSL78_16211 [Apostichopus japonicus]	30	9	4	32.1	IPR002181	1568.8	1813.2	1773.4	1688.9	1592.6
Core matrisome	ECM Glycoproteins	BSL78_16405	PIK46741.1	hypothetical protein BSL78_16405, partial [Apostichopus japonicus]	25	16	16	79.1	IPR000742, IPR000884	4881.4	5525	5114.8	5845.6	7577.3
Core matrisome	ECM Glycoproteins	BSL78_17496	PIK45636.1	hypothetical protein BSL78_17496 [Apostichopus japonicus]	21	13	13	61.9	IPR002350, IPR002181	10372.4	9693.3	8200.3	8797.6	8380.3
Core matrisome	ECM Glycoproteins	BSL78_18418	PIK44716.1	hypothetical protein BSL78_18418, partial [Apostichopus japonicus]	16	5	3	46.5	IPR001611, IPR003591	1240.5	972.7	1006.3	934.1	801.5
Core matrisome	ECM Glycoproteins	BSL78_19133	PIK44012.1	hypothetical protein BSL78_19133 [Apostichopus japonicus]	34	141	141	429.8	IPR001846, IPR009454	149276	204987	280267	356357	209423
Core matrisome	ECM Glycoproteins	BSL78_19322	PIK43818.1	hypothetical protein BSL78_19322 [Apostichopus japonicus]	16	3	3	19.6	IPR001611, IPR003591	737.1	553.7	580.3	567.2	526.5
Core matrisome	ECM Glycoproteins	BSL78_19526	PIK43615.1	hypothetical protein BSL78_19526 [Apostichopus japonicus]	26	19	19	126.2	IPR003961	7830.8	10298.5	10209.4	10434.8	9700.9
Core matrisome	ECM Glycoproteins	BSL78_19933	PIK43203.1	hypothetical protein BSL78_19933 [Apostichopus japonicus]	19	5	1	28.1	IPR002181	397.9	495.3	516.8	605.5	676.1
Core matrisome	ECM Glycoproteins	BSL78_20973	PIK42175.1	hypothetical protein BSL78_20973 [Apostichopus japonicus]	28	8	2	30.6	IPR002181	2298.6	2783.7	3038.4	2620.9	2141.9
Core matrisome	ECM Glycoproteins	BSL78_21696	PIK41448.1	hypothetical protein BSL78_21696 [Apostichopus japonicus]	5	3	3	81.4	IPR002172, IPR003961	1047	1118.9	1047.4	997.7	894.9
Core matrisome	ECM Glycoproteins	BSL78_22053	PIK41102.1	hypothetical protein BSL78_22053 [Apostichopus japonicus]	24	13	1	71.9	IPR001007, IPR001881, IPR000742, IPR001791	150.6	170.3	195.2	208.6	284.1
Core matrisome	ECM Glycoproteins	BSL78_23224	PIK39934.1	hypothetical protein BSL78_23224 [Apostichopus japonicus]	27	7	2	31.9	IPR002181	1990.5	2918.7	2860.7	2880	2385
Core matrisome	ECM Glycoproteins	BSL78_23469	PIK39695.1	hypothetical protein BSL78_23469 [Apostichopus japonicus]	13	6	1	78.1	IPR000884, IPR017878	1400.4	1844.5	1748.3	1624.4	1741.3
Core matrisome	ECM Glycoproteins	BSL78_24310	PIK38844.1	hypothetical protein BSL78_24310 [Apostichopus japonicus]	17	7	2	39.3	IPR002181	2097.1	2414.6	2413.1	2173.7	1740.5
Core matrisome	ECM Glycoproteins	BSL78_25234	PIK37930.1	hypothetical protein BSL78_25234 [Apostichopus japonicus]	24	6	2	28.4	IPR002181	2619.9	2827.4	3407.8	3860.7	4012
Core matrisome	ECM Glycoproteins	BSL78_29380	PIK33805.1	hypothetical protein BSL78_29380, partial [Apostichopus japonicus]	9	2	1	23.9	IPR002181	181.6	210.7	234.7	218.1	199.9
Core matrisome	ECM Glycoproteins	BSL78_00014	PIK63007.1	hypothetical protein BSL78_00014 [Apostichopus japonicus]	6	3	1	57.9	IPR003644, IPR001304	87.3	132.4	162.3	214.2	128.1
Core matrisome	ECM Glycoproteins	BSL78_00494	PIK62598.1	hypothetical protein BSL78_00494 [Apostichopus japonicus]	28	7	7	43.3	IPR001304	2176.8	2396.8	2630.3	2863	2362.1
Core matrisome	ECM Glycoproteins	BSL78_01934	PIK61109.1	hypothetical protein BSL78_01934 [Apostichopus japonicus]	4	3	3	105.4	IPR000742, IPR013111	533.8	835.1	644.7	703.3	660
Core matrisome	ECM Glycoproteins	BSL78_05294	PIK57768.1	hypothetical protein BSL78_05294, partial [Apostichopus japonicus]	23	20	17	132.1	IPR000436, IPR003410	3547.2	5200.7	5751.5	6174.9	5808.6
Core matrisome	ECM Glycoproteins	BSL78_06906	PIK56168.1	hypothetical protein BSL78_06906 [Apostichopus japonicus]	35	25	25	96	IPR001881, IPR000742, IPR000033, IPR006605, IPR024731, IPR011398	9906.1	9764.6	8734.5	8212	9994.4
Core matrisome	ECM Glycoproteins	BSL78_07161	PIK55933.1	hypothetical protein BSL78_07161, partial [Apostichopus japonicus]	27	4	2	22.9	IPR000436	1245.9	1243.5	1255.7	1288.8	1492
Core matrisome	ECM Glycoproteins	BSL78_07607	PIK55447.1	hypothetical protein BSL78_07607, partial [Apostichopus japonicus]	27	4	4	19	IPR002172, IPR000859	1078.9	1401.5	1323.4	1365.4	1530.2
Core matrisome	ECM Glycoproteins	BSL78_10345	PIK52770.1	hypothetical protein BSL78_10345, partial [Apostichopus japonicus]	10	8	8	136.1	IPR000742, IPR002350, IPR003410, IPR001881, IPR013032	2420.1	2093.9	1931.6	2022.4	1496.4
Core matrisome	ECM Glycoproteins	BSL78_11411	PIK51691.1	hypothetical protein BSL78_11411 [Apostichopus japonicus]	22	10	3	76.5	IPR001007	1121.7	879.9	925.5	906.6	890
Core matrisome	ECM Glycoproteins	BSL78_11408	PIK51688.1	hypothetical protein BSL78_11408 [Apostichopus japonicus]	10	3	1	66.8	IPR001007	127.9	114.7	104.8	107.7	93.8
Core matrisome	ECM Glycoproteins	BSL78_20957	PIK42192.1	hypothetical protein BSL78_20957 [Apostichopus japonicus]	58	32	32	79.2	IPR001007	63140.7	84579	88481.4	98046.2	71455.9
Core matrisome	ECM Glycoproteins	BSL78_20956	PIK42191.1	hypothetical protein BSL78_20956 [Apostichopus japonicus]	40	11	11	42.5	IPR001007	8621.1	6154.8	7211.7	6492.3	3606.4
Core matrisome	ECM Glycoproteins	BSL78_23175	PIK39988.1	hypothetical protein BSL78_23175 [Apostichopus japonicus]	20	6	6	33.3	IPR001007	2690.9	2736.4	2472.3	3037.3	3314.5
Core matrisome	ECM Glycoproteins	BSL78_23720	PIK39434.1	hypothetical protein BSL78_23720 [Apostichopus japonicus]	14	3	3	27.1	IPR000742	1020.8	1405.3	1504.5	1500.1	1387.6
Core matrisome	ECM Glycoproteins	BSL78_26621	PIK36546.1	hypothetical protein BSL78_26621 [Apostichopus japonicus]	3	3	1	142.5	IPR000742, IPR003598, IPR013098, IPR001190, IPR003599, IPR006212, IPR007110, IPR017448	818.4	664.6	688.4	629.5	693
Other proteins	ECM Glycoproteins	BSL78_10108	PIK52999.1	tensilin	55	14	14	31.4	IPR001820, IPR001134, IPR008993	14500.4	14571.2	12318.2	11639	12503.3
Other proteins	ECM Glycoproteins	BSL78_09509	PIK53591.1	tensilin	23	6	6	34.6	IPR001820, IPR001134, IPR008993, IPR027465	5848	5643.3	5242.7	5043	4493.6

## Sheet: Muscle proteins
Division	Catogery	Locus tag	Protein ID	Protein Annotation	Coverage [%]	Peptides	Unique Peptides	MW [kDa]	InterPro ID	L1	L2	L3	L4	L5
Muscle proteome	Myosins	BSL78_27272	PIK35896.1	putative unconventional myosin-X, partial	5	6	6	122.5	IPR001609, IPR000048, IPR001849	2560	2154.6	2091.5	1795.2	1493.4
Muscle proteome	Myosins	BSL78_27273	PIK35897.1	putative unconventional myosin-X-like	12	7	7	70.1	IPR019749, IPR000299, IPR000159, IPR000857, IPR019748	1381.6	1248.1	1201	1180.4	1072.3
Muscle proteome	Myosins	BSL78_23549	PIK39617.1	putative myosin-2 essential light chain-like isoform X2	76	10	10	15	IPR002048, IPR018247	7707.6	6199.6	5888.1	5871.9	5475.4
Muscle proteome	Myosins	BSL78_22636	PIK40516.1	putative myosin heavy chain, striated muscle isoform X5	63	133	60	201.2	IPR002928, IPR001609, IPR000048	94377.5	127197	109778	113724	288847
Muscle proteome	Myosins	BSL78_22068	PIK41081.1	putative myosin-IIIb	3	3	3	106.1	IPR001609, IPR000980, IPR000048	883.5	579.7	528.2	511.3	420.9
Muscle proteome	Myosins	BSL78_18335	PIK44809.1	hypothetical protein BSL78_18335	10	9	9	122.2	IPR010926, IPR001609, IPR000048	2512.9	1837.6	1569.6	1566.3	1427.6
Muscle proteome	Myosins	BSL78_17620	PIK45516.1	putative myosin regulatory light chain 12B	29	6	6	20.2	IPR002048, IPR018247	3822	3166.7	3444.7	2929.9	2276.5
Muscle proteome	Myosins	BSL78_16966	PIK46174.1	putative amoeboid myosin I isoform X1	6	6	6	125.2	IPR010926, IPR001452, IPR001609	1213.7	929.5	887.4	1050.4	1093.2
Muscle proteome	Myosins	BSL78_16399	PIK46735.1	putative myosin-2 essential light chain-like	39	8	8	25	IPR002048	3918.1	5716.2	4692.7	4959.8	13158.1
Muscle proteome	Myosins	BSL78_16290	PIK46873.1	hypothetical protein BSL78_16290	5	5	1	116.8	IPR001609, IPR000048	440.8	329.5	342.6	321.1	301.8
Muscle proteome	Myosins	BSL78_14354	PIK48788.1	putative unconventional myosin-XVIIIa, partial	1	1	1	112.8	IPR000048, IPR001609, IPR031244, IPR002928	387.7	324.1	316.6	313.5	268.8
Muscle proteome	Myosins	BSL78_09828	PIK53254.1	putative myosin heavy chain, striated muscle isoform X8	73	74	1	83.1	IPR002928	1193.4	1391	1244.7	1329.1	3018.4
Muscle proteome	Myosins	BSL78_09155	PIK53933.1	putative myosin-10	36	13	13	38	IPR002928	5223.2	4103.9	3766.5	3595	3369.8
Muscle proteome	Myosins	BSL78_09156	PIK53934.1	putative myosin-10, partial	38	25	25	66.5	IPR002928	11778.8	10023.7	9611.4	8846.6	8294.1
Muscle proteome	Myosins	BSL78_09157	PIK53935.1	putative myosin-10	45	30	30	83.7	IPR000048, IPR001609, IPR002928	17203.4	13825.2	12390.6	12399.7	12143.4
Muscle proteome	Myosins	BSL78_08455	PIK54637.1	hypothetical protein BSL78_08455	6	6	3	111.9	IPR001609, IPR000048	1416.5	1111.1	950.8	987	927.5
Muscle proteome	Myosins	BSL78_08456	PIK54638.1	hypothetical protein BSL78_08456	5	4	3	95.5	IPR002710	725.6	546.3	500.8	411.3	398.1
Muscle proteome	Myosins	BSL78_08407	PIK54712.1	hypothetical protein BSL78_08407	3	4	4	143.5	IPR001609, IPR032412, IPR004009, IPR000048	1351	902.1	777.6	788.9	620.1
Muscle proteome	Myosins	BSL78_07616	PIK55456.1	putative myosin regulatory light chain 12A	67	7	7	16.2	IPR002048, IPR018247	3504.7	4871.6	4166.2	4217.5	9164
Muscle proteome	Myosins	BSL78_05693	PIK57366.1	putative unconventional myosin-Ib-like	3	2	2	105.4	IPR010926, IPR000048, IPR001609	367.5	199.6	164.3	159.9	169.3
Muscle proteome	Actins	BSL78_30137	PIK33053.1	actin isoform 2	68	22	16	36.9	IPR004000, IPR004001	41151.1	58845.1	50487.6	53253.8	136242
Muscle proteome	Actins	BSL78_24675	PIK38478.1	actin	75	28	8	41.8	IPR004000, IPR004001	113304	117018	104331	111896	203642
Muscle proteome	Actins	BSL78_24433	PIK38743.1	actin	51	18	2	41.7	IPR004000, IPR004001	266.8	249	235.2	208.1	236.2
Muscle proteome	Actins	BSL78_23077	PIK40095.1	putative actin-related protein 2 isoform X2	34	11	11	44.7	IPR004000, IPR020902, IPR027306	7002.7	5296.2	5407.2	5598.1	5262.3
Muscle proteome	Actins	BSL78_21615	PIK41535.1	beta-actin, partial	41	8	1	19.9	IPR004000, IPR020902, IPR004001	383.3	409.7	388	427.6	449.2
Muscle proteome	Actins	BSL78_20004	PIK43148.1	putative actin-like protein 6B	6	2	2	50.3	IPR004000	466.7	405.4	408.5	446.1	365.5
Muscle proteome	Actins	BSL78_17626	PIK45522.1	putative actin, cytoplasmic-like	9	1	1	19.9	IPR004000	815.6	517.9	498.6	441.9	613.4
Muscle proteome	Actins	BSL78_13827	PIK49312.1	actin	72	18	5	33	IPR004000, IPR004001	2105	2185.8	1919.5	1922.2	1820.2
Muscle proteome	Actins	BSL78_07625	PIK55465.1	putative alpha-centractin	26	7	7	42.4	IPR004000, IPR020902, IPR004001, IPR029909	1907.2	1399.4	1176	1196.7	1361.9
Muscle proteome	Actins	BSL78_05265	PIK57806.1	putative actin-related protein 3	51	17	17	47.2	IPR004000, IPR020902	10166.7	8028.9	7238.5	7277.7	7128
Muscle proteome	Actins	BSL78_01633	PIK61412.1	beta-actin	11	2	1	21.3	IPR004000	309.1	150.3	150.9	103.2	118.4
Muscle proteome	Troponins	BSL78_08091	PIK55043.1	putative troponin I	3	1	1	27.8		65.3	153.1	119.1	146.1	506.5
Muscle proteome	Tropomyosins	BSL78_18963	PIK44187.1	tropomyosin	47	23	23	36.8	IPR000533	15299.8	18856.3	16915.6	17518.6	38198.9
Muscle proteome	Actin-binding proteins	BSL78_24208	PIK38950.1	putative alpha-adducin isoform X4	27	17	17	81.4	IPR001303	5933.5	5947.7	4960	4758.6	7219.5
Muscle proteome	Actin-binding proteins	BSL78_08440	PIK54663.1	putative adducin-related protein 2	8	1	1	22	IPR001303	316.7	291.1	278.6	246.3	237.7
Muscle proteome	Actin-binding proteins	BSL78_20145	PIK43001.1	putative actin-related protein 2/3 complex subunit 2	37	12	12	32.7	IPR007188, IPR034666	3442.3	2852.8	2659.5	2688.9	2691.7
Muscle proteome	Actin-binding proteins	BSL78_10437	PIK52670.1	putative actin-related protein 2/3 complex subunit 4	32	5	5	21.6	IPR008384, IPR034666	3683.5	2295.9	2229.6	2297.6	2396.2
Muscle proteome	Actin-binding proteins	BSL78_29273	PIK33909.1	putative muscle-specific protein 20	62	14	14	21	IPR003096, IPR000557, IPR001997, IPR001715	16284.8	20463.8	18229.4	20849.4	56462.4
Muscle proteome	Actin-binding proteins	BSL78_03318	PIK59746.1	putative calponin-3-like isoform 1	14	3	3	18.3	IPR001715, IPR003096	1874	1603.4	1417.2	1375.9	1429
Muscle proteome	Actin-binding proteins	BSL78_10606	PIK52508.1	putative tubulin-folding cofactor B	34	6	6	28.1	IPR000938, IPR036859	1597.1	1524.5	1492	1302.5	1551
Muscle proteome	Actin-binding proteins	BSL78_07347	PIK55736.1	hypothetical protein BSL78_07347	11	11	11	138.3	IPR000938, IPR022157, IPR027663, IPR036859	2180.1	2179.9	2073.8	1953	1732.5
Muscle proteome	Actin-binding proteins	BSL78_02500	PIK60564.1	putative CAP-Gly domain-containing linker protein 1 isoform X5, partial	1	1	1	144.8	IPR036859, IPR000938	341.2	292.8	187	180.4	211.5
Muscle proteome	Actin-binding proteins	BSL78_15721	PIK47428.1	putative F-actin-capping protein subunit alpha-1-like	51	13	13	32.4	IPR002189, IPR017865	6468.8	4753.6	4384.9	4557.5	4287.6
Muscle proteome	Actin-binding proteins	BSL78_07733	PIK55363.1	CapZ-beta, partial	31	7	7	28.1	IPR001698, IPR019771	2269.5	1974.8	2257.1	2074.8	1898.1
Muscle proteome	Actin-binding proteins	BSL78_12509	PIK50605.1	Protein singed	47	12	12	38.3	IPR022768, IPR010431, IPR008999	4568.9	4439.9	4392.5	4402.8	3942.6
Muscle proteome	Actin-binding proteins	BSL78_29146	PIK34036.1	putative filamin-B	51	37	6	105.6	IPR017868, IPR001298	6271.1	6952.2	6739.6	6473.7	14052.3
Muscle proteome	Actin-binding proteins	BSL78_26261	PIK36906.1	hypothetical protein BSL78_26261	2	1	1	62.6	IPR017868, IPR001258, IPR001298, IPR001841	262.2	266.8	206.6	194.8	190.8
Muscle proteome	Actin-binding proteins	BSL78_15702	PIK47409.1	putative filamin-B	66	35	35	64.5	IPR017868, IPR001298, IPR032461	21059.2	24578	21417.2	20479.3	43480.6
Muscle proteome	Actin-binding proteins	BSL78_15703	PIK47410.1	putative filamin-B	47	18	18	60.8	IPR017868, IPR001298	7595.8	8915.8	7794.2	8069.8	16993.2
Muscle proteome	Actin-binding proteins	BSL78_10927	PIK52190.1	putative filamin-B	70	46	15	92.4	IPR017868, IPR001298	31103.4	38973.2	39092.5	39142.2	81810.9
Muscle proteome	Actin-binding proteins	BSL78_10612	PIK52514.1	putative apoptosis-resistant E3 ubiquitin protein ligase 1	2	1	1	105.2	IPR017868, IPR000569	213.4	147.4	142.6	157.3	162.5
Muscle proteome	Actin-binding proteins	BSL78_07441	PIK55670.1	putative RING finger protein nhl-1-like	8	3	3	55.5	IPR017868, IPR001298	681.4	680.7	656.4	629	711.6
Muscle proteome	Actin-binding proteins	BSL78_27537	PIK35638.1	putative formin-like protein 3, partial	3	2	2	91.6	IPR010473, IPR015425, IPR010472	428.2	504.7	293.3	317.2	415.5
Muscle proteome	Actin-binding proteins	BSL78_13306	PIK49804.1	gelsolin	54	16	16	38.4	IPR007123, IPR007122	17448	14896	15217.4	15238.4	13809.9
Muscle proteome	Actin-binding proteins	BSL78_13307	PIK49805.1	putative gelsolin-like protein 2	45	15	15	41.3	IPR007122, IPR007123	6954.4	8946.3	9214.4	9509.8	16961.2
Muscle proteome	Actin-binding proteins	BSL78_17089	PIK46048.1	hypothetical protein BSL78_17089	42	10	10	26.5	IPR000900, IPR001781, IPR001452	8496.2	8015.7	7308.1	7104.3	9685
Muscle proteome	Actin-binding proteins	BSL78_28995	PIK34184.1	putative 40S ribosomal protein S10-like	35	8	8	20.9	IPR005326, IPR037447	5407.8	3555.5	3286.3	2969.5	2826.2
Muscle proteome	Actin-binding proteins	BSL78_12745	PIK50379.1	putative plectin-like	11	2	2	23.8	IPR001715, IPR001589	434.7	418	379.5	362.2	411
Muscle proteome	Actin-binding proteins	BSL78_26339	PIK36832.1	putative spectrin beta chain, non-erythrocytic 1 isoform X2, partial	32	21	1	65.2	IPR002017, IPR018159	473.2	462.3	385.8	358	559.2
Muscle proteome	Actin-binding proteins	BSL78_23456	PIK39702.1	putative spectrin alpha chain, non-erythrocytic 1 isoform X6	51	40	40	82.6	IPR018159, IPR002017	16688.3	15627.7	14714.9	14149.2	17164.2
Muscle proteome	Actin-binding proteins	BSL78_23457	PIK39703.1	alpha-spectrin	49	22	22	64.2	IPR018159, IPR002017, IPR001452, IPR018247	7957.3	7603.2	6834.1	6567.1	8680.7
Muscle proteome	Actin-binding proteins	BSL78_23458	PIK39704.1	putative spectrin alpha chain, non-erythrocytic 1 isoform X5	45	35	35	110.6	IPR018159, IPR002017, IPR002048	14066.9	13109.1	11987.5	11759.7	14749.3
Muscle proteome	Actin-binding proteins	BSL78_07945	PIK55215.1	putative spectrin beta chain, non-erythrocytic 1 isoform X2	38	14	14	38.2	IPR002017, IPR018159	6055.3	5694	5436.2	5400.2	7044.8
Muscle proteome	Actin-binding proteins	BSL78_07946	PIK55216.1	putative spectrin beta chain, non-erythrocytic 1 isoform X2	38	45	25	138.7	IPR018159, IPR001589, IPR002017, IPR001715	19586.7	18138.7	16760.8	16218	20072.4
Muscle proteome	Actin-binding proteins	BSL78_03582	PIK59510.1	putative supervillin isoform X1	5	1	1	28.2	IPR007123, IPR007122, IPR015628	239.1	193.9	179.2	172.5	211.6
Muscle proteome	Actin-binding proteins	BSL78_12687	PIK50448.1	putative tropomodulin-1-like	29	10	10	40.1	IPR001611, IPR030137, IPR004934	3513.4	3391.5	3107.3	2964.4	3967.4
Muscle proteome	Actin-binding proteins	BSL78_08929	PIK54199.1	Twinfilin-1	23	6	6	34.9	IPR002108, IPR028458	1599.4	1266.5	1262.4	1272.2	1194.3
Muscle proteome	Actin-binding proteins	BSL78_02148	PIK60973.1	putative villin-1-like isoform X1, partial	49	5	5	11.7	IPR007122, IPR003128	4994.1	4841.8	3898.8	3775.9	4530.7
Muscle proteome	Actin-binding proteins	BSL78_02149	PIK60974.1	villin, partial	26	16	16	78.5	IPR007122, IPR007123	8397.5	7093.1	6595.7	6531.9	7745.9
Muscle proteome	Actin-binding proteins	BSL78_12884	PIK50229.1	hypothetical protein BSL78_12884	3	1	1	33.6	IPR028288	226.7	186.5	181.6	194.4	171.4
Muscle proteome	Actin-binding proteins	BSL78_04561	PIK58536.1	putative alpha-actinin, sarcomeric-like	58	48	48	99.9	IPR018159, IPR014837, IPR002017, IPR001715, IPR002048	22244.1	22091	19607.9	20040.7	30068.2
Muscle proteome	Myosin-bingding proteins	BSL78_22736	PIK40414.1	putative myosin light chain kinase, smooth muscle	27	3	3	13.9	IPR000719, IPR011009	1249.7	1655.4	1419.8	1374.1	2843.1
Muscle proteome	Myosin-bingding proteins	BSL78_10513	PIK52609.1	putative myosin light chain kinase, smooth muscle	36	9	8	38.1	IPR020636, IPR000719, IPR003961	2055.8	2857.7	2777.1	2750.5	5732.3
Muscle proteome	Myosin-bingding proteins	BSL78_02116	PIK60941.1	putative myosin light chain kinase, smooth muscle-like	23	12	12	89.6	IPR003599, IPR007110, IPR003598, IPR013098	3154.4	3558.5	3518.8	3547.5	5020.9
Muscle proteome	Myosin-bingding proteins	BSL78_22735	PIK40413.1	putative striated muscle-specific serine/threonine-protein kinase-like	7	1	1	14.3	IPR013098, IPR003599, IPR003598, IPR007110	103.8	129.6	95.7	239.8	243.1
Muscle proteome	Myosin-bingding proteins	BSL78_10510	PIK52606.1	putative striated muscle preferentially expressed protein kinase	15	8	8	65.4	IPR015726, IPR003961, IPR000719, IPR013098	1577.9	2086.3	1980	1642.3	1876.2
Muscle proteome	Titins	BSL78_29207	PIK33969.1	putative titin	32	3	1	14	IPR013098, IPR003599, IPR003598, IPR007110	210.7	231.9	236	168.7	179.2
Muscle proteome	Titins	BSL78_29210	PIK33972.1	putative titin	17	27	15	220.5	IPR013098, IPR003599, IPR007110, IPR003961, IPR003598, IPR000719	4724.8	6393.3	5764.2	5555	9657
Muscle proteome	Titins	BSL78_29211	PIK33973.1	putative titin	20	6	2	47.8	IPR003961, IPR013098, IPR007110, IPR003599	1179.5	1285.1	1295.5	1266.9	1968.7
Muscle proteome	Titins	BSL78_29212	PIK33974.1	putative titin	14	10	10	91.6	IPR003961, IPR003599, IPR013098	1627.4	2079.2	2026.5	1884.2	3240.5
Muscle proteome	Titins	BSL78_03645	PIK59432.1	putative titin	12	5	4	69.5	IPR003961, IPR036116	1313.4	1557	1366.4	1200.2	964.5
Muscle proteome	Titins	BSL78_02114	PIK60939.1	putative titin-like	32	13	13	56.1	IPR013098, IPR003598, IPR003599, IPR007110	2908.6	3821	3424	3369.4	5926.9
Muscle proteome	Titins	BSL78_02117	PIK60942.1	putative titin-like, partial	7	10	10	220.3	IPR003599, IPR003598, IPR007110, IPR013098, IPR020636	2488.1	2912.7	2686.5	2605	4142
Muscle proteome	Titins	BSL78_02120	PIK60945.1	putative titin-like	4	3	1	85.6	IPR007110, IPR003598, IPR013098, IPR003599	106.9	138.4	216.8	191.6	281.5
Muscle proteome	Titins	BSL78_02121	PIK60946.1	putative titin-like	10	4	2	50	IPR003599, IPR013098, IPR007110, IPR003598	856.7	1054.3	1109.6	1098.6	1828.3
Muscle proteome	Titins	BSL78_02129	PIK60954.1	putative titin	10	6	6	92.2	IPR013098, IPR003598, IPR003599, IPR007110	1036.3	1432.8	1353.2	1403	1818.4
Muscle proteome	Titins	BSL78_02130	PIK60955.1	putative titin	10	5	5	124.6	IPR007110, IPR003961, IPR003599, IPR003598, IPR013098, IPR013106	715.3	889.4	897.2	983.7	1644.4
Muscle proteome	Titins	BSL78_02131	PIK60956.1	putative titin	13	11	10	195.2	IPR003961	2510.8	3399.3	3303.4	3376.2	4852.9
Muscle proteome	Titins	BSL78_02132	PIK60957.1	putative titin-like	20	10	9	98.2	IPR003961	1495.5	2046.7	2341.4	2283.2	3295.4
Muscle proteome	Titins	BSL78_02133	PIK60958.1	putative titin-like	10	2	2	29.5	IPR003961	398.7	475.8	476.4	431.6	717.6
Muscle proteome	Titins	BSL78_02135	PIK60960.1	putative titin	23	6	2	47.9	IPR003961	452.4	539.1	533.6	515	871.8
Muscle proteome	Titins	BSL78_02136	PIK60961.1	putative titin-like	32	2	2	9.6	IPR003961	473.2	452.5	405	369.4	623
Muscle proteome	Titins	BSL78_02139	PIK60964.1	putative titin	27	20	8	109.2	IPR007110, IPR003598, IPR003961, IPR000719, IPR013098, IPR003599	1362.3	1669.9	1680.2	1637.4	3201
Muscle proteome	Titins	BSL78_02141	PIK60966.1	putative titin	14	2	2	27.1	IPR007110, IPR003599, IPR003598, IPR013098	335.8	369.2	439	404.1	501.7
Muscle proteome	Titins	BSL78_02142	PIK60967.1	putative titin	15	11	9	105.1	IPR007110, IPR003599, IPR013098, IPR003598	2191.4	2443.4	2347	2282.3	3312.9
Muscle proteome	Titins	BSL78_00187	PIK62853.1	putative titin	51	5	5	16.1	IPR003961	2295.2	2521.2	2265.7	2100.2	4762.4
Muscle proteome	Twitchins	BSL78_00184	PIK62850.1	putative twitchin	41	57	57	173.2	IPR007110, IPR003599, IPR003961, IPR013098, IPR003598	19323.9	26066.2	23366.3	24058.9	52065.9
Muscle proteome	Twitchins	BSL78_00185	PIK62851.1	putative twitchin	58	30	30	73.6	IPR013098, IPR007110, IPR003961, IPR003599	8471	11263	10228.7	10601.7	25032.7
Muscle proteome	Twitchins	BSL78_00186	PIK62852.1	putative twitchin	59	29	29	66	IPR003961, IPR013098	9398.1	13490.3	11303.1	11564.2	27334.6
Muscle proteome	Twitchins	BSL78_00188	PIK62854.1	putative twitchin	50	4	4	15.2	IPR003961	793	1159.1	1032	1028.2	2532.8
Muscle proteome	Twitchins	BSL78_00189	PIK62855.1	putative twitchin	51	68	68	171.4	IPR003598, IPR000719, IPR003599, IPR003961, IPR013098, IPR007110	25654.8	32837.4	29919.2	30263.2	66290.3

## Sheet: Proteases
Division	Catogery	Locus tag	Protein ID	Protein Annotation	Coverage [%]	Peptides	Unique Peptides	MW [kDa]	InterPro ID	L1	L2	L3	L4	L5
Proteases	Aspartic (A) Peptidases	BSL78_14055	PIK49084.1	cathepsin D	14	6	6	42.3	IPR001461, IPR033121, IPR001969	5989.4	4315.4	4213.5	3991.2	3454.1
Proteases	Cysteine (C) Peptidases	BSL78_29221	PIK33958.1	putative cathepsin L	18	4	1	34.7	IPR000668, IPR013201, IPR013128, IPR025660, IPR025661	529.7	361	386.9	313.2	356.4
Proteases	Cysteine (C) Peptidases	BSL78_28438	PIK34742.1	hypothetical protein BSL78_28438	34	7	7	26.1	IPR001578, IPR036959	2162.2	2433.5	2214.5	2209.5	3073.6
Proteases	Cysteine (C) Peptidases	BSL78_27748	PIK35425.1	putative ubiquitin carboxyl-terminal hydrolase 7	9	9	2	125.8	IPR001394, IPR029346, IPR024729, IPR002083, IPR028889, IPR018200	2588.3	1993.7	1917.1	1899.4	1945.3
Proteases	Cysteine (C) Peptidases	BSL78_24797	PIK38365.1	cathepsin B-like protease	20	4	4	36.6	IPR013128, IPR000668, IPR033157	1336.2	971.4	865.4	852.7	811.5
Proteases	Cysteine (C) Peptidases	BSL78_24617	PIK38550.1	putative ubiquitin carboxyl-terminal hydrolase 5	12	4	4	45.7	IPR001394, IPR015940, IPR028889, IPR018200	819.5	646	543.4	496.2	495.1
Proteases	Cysteine (C) Peptidases	BSL78_24618	PIK38551.1	putative ubiquitin carboxyl-terminal hydrolase 5-like	11	3	3	44.2	IPR001394, IPR001607, IPR028889, IPR018200	1178.8	1175.7	961.1	897	1009.3
Proteases	Cysteine (C) Peptidases	BSL78_23113	PIK40040.1	putative ubiquitin carboxyl-terminal hydrolase 32-like	1	1	1	130.8	IPR002048, IPR006615, IPR028889, IPR028135, IPR001394	279.8	454.9	283.3	279.4	161.5
Proteases	Cysteine (C) Peptidases	BSL78_23006	PIK40152.1	caspase 3/9	23	10	10	47.5	IPR001309, IPR002138, IPR015917, IPR001315, IPR029030, IPR033139, IPR016129	2780.3	2845.3	2455.9	2306.3	2606.5
Proteases	Cysteine (C) Peptidases	BSL78_22318	PIK40830.1	hypothetical protein BSL78_22318, partial	9	4	1	60.1	IPR000668, IPR013128, IPR013201, IPR000169, IPR025660, IPR025661	1021.5	728.4	709.3	665.8	697.9
Proteases	Cysteine (C) Peptidases	BSL78_22306	PIK40845.1	hypothetical protein BSL78_22306	19	6	6	44.4	IPR013128, IPR000668, IPR025660, IPR025661	2877.3	1823.8	1358	1304.8	1661.5
Proteases	Cysteine (C) Peptidases	BSL78_21418	PIK41742.1	putative ubiquitin carboxyl-terminal hydrolase 47	6	2	2	40.5	IPR028889, IPR001394, IPR018200	409.2	395.1	364.6	326.5	323.3
Proteases	Cysteine (C) Peptidases	BSL78_20903	PIK42248.1	XCaspase-6 protein	2	1	1	35.1	IPR015917, IPR001309, IPR002138, IPR016129, IPR033139, IPR037554	267.8	269	305	224	168.5
Proteases	Cysteine (C) Peptidases	BSL78_16628	PIK46501.1	putative caspase-3	3	1	1	49.1	IPR001309, IPR015917, IPR002138, IPR033139	120.7	91.1	88.6	96.2	82.4
Proteases	Cysteine (C) Peptidases	BSL78_16137	PIK46999.1	putative calpain-5 isoform X2	28	8	7	36.2	IPR022684, IPR001300	3211.2	2558.5	2035.7	1909.6	1786.5
Proteases	Cysteine (C) Peptidases	BSL78_15640	PIK47469.1	putative dipeptidyl peptidase 1 isoform X1	10	3	3	45.5	IPR014882, IPR000668, IPR013128	960.1	987.9	839	877.4	689.5
Proteases	Cysteine (C) Peptidases	BSL78_14697	PIK48449.1	putative calpain-9 isoform X1	56	38	38	78.4	IPR002048, IPR022684, IPR022683, IPR022682, IPR001300	27765.6	26264.9	23728.9	24078.5	32678.8
Proteases	Cysteine (C) Peptidases	BSL78_13647	PIK49499.1	putative ubiquitin carboxyl-terminal hydrolase 7	8	8	1	115.2	IPR001394, IPR029346, IPR002083, IPR028889, IPR024729	202.4	167.8	154.8	139.8	151
Proteases	Cysteine (C) Peptidases	BSL78_13142	PIK49990.1	putative pyroglutamyl-peptidase 1	13	2	2	22	IPR000816, IPR016125, IPR029761	307.3	295.3	293.3	320.2	275.1
Proteases	Cysteine (C) Peptidases	BSL78_12693	PIK50454.1	cathepsin L	28	7	7	33.1	IPR000668, IPR013201, IPR013128	4192.6	3035.4	2813	2871.2	2528
Proteases	Cysteine (C) Peptidases	BSL78_11927	PIK51173.1	ubiquitin carboxyl-terminal hydrolase isozyme L5-like protein	13	3	3	37	IPR001578	918.4	737.7	781.7	661.6	649.3
Proteases	Cysteine (C) Peptidases	BSL78_11708	PIK51386.1	hypothetical protein BSL78_11708	20	6	6	36.7	IPR013128, IPR000668, IPR012599	4538.1	3337.1	3075.1	2857.7	2857.6
Proteases	Cysteine (C) Peptidases	BSL78_11465	PIK51655.1	putative bleomycin hydrolase	11	4	4	49.8	IPR004134	947.2	703.2	625.5	573.1	572.3
Proteases	Cysteine (C) Peptidases	BSL78_11185	PIK51930.1	putative ubiquitin carboxyl-terminal hydrolase 14 isoform X1	9	3	3	45.6	IPR000626, IPR028889, IPR001394	1185.9	1078.7	1042.4	1019.4	1066.3
Proteases	Cysteine (C) Peptidases	BSL78_10673	PIK52423.1	putative calpain-5 isoform X1	24	9	8	36.9	IPR022682, IPR001300, IPR022684, IPR022683, IPR000008	5135	3772.5	3866	3695.7	3141.6
Proteases	Cysteine (C) Peptidases	BSL78_09495	PIK53577.1	putative ubiquitin carboxyl-terminal hydrolase 4 isoform X2	2	1	1	103.7	IPR028135, IPR001394, IPR028889, IPR006615	182.8	191.5	202.9	153.8	175.1
Proteases	Cysteine (C) Peptidases	BSL78_07943	PIK55213.1	putative caspase-3 isoform X1	9	3	3	46.6	IPR001315, IPR015917, IPR002138, IPR001309	787.3	651.5	508.8	476.4	527.1
Proteases	Cysteine (C) Peptidases	BSL78_06973	PIK56077.1	hypothetical protein BSL78_06973	2	6	6	279.1	IPR001394, IPR028889	1634.7	1419.9	1214.4	1192.3	1423.8
Proteases	Cysteine (C) Peptidases	BSL78_06634	PIK56471.1	putative gamma-glutamyl hydrolase-like isoform X3	4	1	1	27.8	IPR015527	417.5	346.1	346.9	304.8	306.3
Proteases	Cysteine (C) Peptidases	BSL78_06576	PIK56507.1	putative ufm1-specific protease 2 isoform X1	4	1	1	54.5	IPR012462	182.7	252.1	195	171.5	119.6
Proteases	Cysteine (C) Peptidases	BSL78_00667	PIK62349.1	Caspase-8	6	2	2	40.6	IPR001875, IPR002138, IPR001309, IPR015917	467.8	532.5	1038.1	386.9	413.8
Proteases	Cysteine (C) Peptidases	BSL78_00540	PIK62534.1	putative secernin-2	6	2	2	28.5	IPR005322	349.1	297.8	278.6	269.2	290.1
Proteases	Metallo (M) Peptidases	BSL78_30002	PIK33182.1	putative cytosol aminopeptidase-like	7	3	1	60.8	IPR011356, IPR008283, IPR000819	232	187.1	192.4	179.4	189.8
Proteases	Metallo (M) Peptidases	BSL78_29202	PIK33975.1	hypothetical protein BSL78_29202	9	4	4	56.1	IPR007484	1605.4	1075	1137.1	1013.3	987.3
Proteases	Metallo (M) Peptidases	BSL78_28259	PIK34919.1	putative puromycin-sensitive aminopeptidase	29	23	23	97.4	IPR001930, IPR024571, IPR014782, IPR034016	10465.5	8021.8	7531.3	7497.2	7897.5
Proteases	Metallo (M) Peptidases	BSL78_27640	PIK35538.1	putative angiotensin-converting enzyme isoform X3	11	6	6	68.2	IPR001548	1420.8	1941.5	2047.4	1874	1311.4
Proteases	Metallo (M) Peptidases	BSL78_27267	PIK35902.1	putative aminopeptidase N	8	4	4	68.7	IPR014782, IPR001930, IPR034016	693.3	843.4	704.6	653.7	514.8
Proteases	Metallo (M) Peptidases	BSL78_26791	PIK36374.1	putative tRNA N6-adenosine threonylcarbamoyltransferase	4	1	1	40.4	IPR034680, IPR017861, IPR000905, IPR017860	149.6	137.4	154.3	160.6	120.2
Proteases	Metallo (M) Peptidases	BSL78_26515	PIK36651.1	putative mitochondrial-processing peptidase subunit alpha isoform X1	3	1	1	31.9	IPR007863, IPR011249	237.6	188.8	206	259.4	184.1
Proteases	Metallo (M) Peptidases	BSL78_25719	PIK37450.1	putative AFG3-like protein 2	3	3	1	85.8	IPR003593, IPR000642, IPR003959, IPR011546, IPR037219	313.2	293.1	293.3	274.8	435.7
Proteases	Metallo (M) Peptidases	BSL78_24969	PIK38191.1	hypothetical protein BSL78_24969	3	1	1	63	IPR007484, IPR016574	138.8	109.5	123.4	111.9	139
Proteases	Metallo (M) Peptidases	BSL78_23900	PIK39258.1	matrix metalloproteinase 16	24	10	10	58.7	IPR018487, IPR001818, IPR006026, IPR021190, IPR033739, IPR024079	4064.3	5529.1	6929.6	8089.2	6944.7
Proteases	Metallo (M) Peptidases	BSL78_23238	PIK39928.1	putative aminopeptidase N	12	3	3	28.7	IPR001930, IPR024571	1607.6	1472	1570.2	1412.1	1152.6
Proteases	Metallo (M) Peptidases	BSL78_23044	PIK40106.1	hypothetical protein BSL78_23044, partial	19	9	9	80	IPR003137, IPR007484, IPR007365, IPR036757	1800.7	2061	1956.4	2003.1	1799.5
Proteases	Metallo (M) Peptidases	BSL78_23019	PIK40144.1	hypothetical protein BSL78_23019	46	12	12	36.4	IPR011650	8618.5	5455.1	4800.3	4462.2	4227.7
Proteases	Metallo (M) Peptidases	BSL78_22668	PIK40488.1	hypothetical protein BSL78_22668	6	2	2	50.1	IPR000834, IPR008969	636	470.1	485.9	502	481.1
Proteases	Metallo (M) Peptidases	BSL78_22669	PIK40489.1	putative proliferation-associated protein 2G4	35	13	13	41.6	IPR000994	6195.9	5226.3	4985.1	4715.8	4950.9
Proteases	Metallo (M) Peptidases	BSL78_21356	PIK41798.1	putative thimet oligopeptidase-like	20	13	13	76.7	IPR001567, IPR024080	4138.1	3397.9	3290.8	3166	3672.6
Proteases	Metallo (M) Peptidases	BSL78_20759	PIK42397.1	putative dipeptidase 1-like	17	5	5	41.9	IPR008257, IPR032466	851.3	1166.3	1053	626.7	463.1
Proteases	Metallo (M) Peptidases	BSL78_19512	PIK43630.1	putative ADAM isoform X1	2	1	1	63.1	IPR001590, IPR000742, IPR006586, IPR033605	397.6	364.9	284.9	242.8	437
Proteases	Metallo (M) Peptidases	BSL78_19454	PIK43686.1	putative AFG3-like protein 2 isoform X2	9	4	2	61	IPR003959, IPR011546, IPR003593	527.4	582.2	483.1	533.9	361.8
Proteases	Metallo (M) Peptidases	BSL78_19379	PIK43744.1	putative endothelin-converting enzyme 1	14	2	1	21.3	IPR018497, IPR000718	312.8	338.6	395.7	342.4	390.7
Proteases	Metallo (M) Peptidases	BSL78_19380	PIK43745.1	putative membrane metallo-endopeptidase-like 1	15	9	9	86.4	IPR008753, IPR029735, IPR018497, IPR000718	1587.9	1373.8	1386.5	1358.4	1319.6
Proteases	Metallo (M) Peptidases	BSL78_19183	PIK43951.1	putative leukotriene A-4 hydrolase	24	12	1	70.4	IPR015211, IPR014782, IPR001930	3497.1	2674.5	2579.1	2710.8	2540
Proteases	Metallo (M) Peptidases	BSL78_18813	PIK44340.1	putative A disintegrin and metalloproteinase with thrombospondin motifs 3 isoform X3, partial	21	13	1	85.2	IPR000884, IPR013273, IPR001590, IPR010294	165.7	165.7	207.3	184.3	144
Proteases	Metallo (M) Peptidases	BSL78_18814	PIK44341.1	putative A disintegrin and metalloproteinase with thrombospondin motifs 3 isoform X2	3	1	1	38	IPR002870	460	533.2	521.1	475.4	637.2
Proteases	Metallo (M) Peptidases	BSL78_18684	PIK44464.1	Glutamyl aminopeptidase	17	12	1	95.4	IPR024571, IPR014782, IPR001930, IPR033508	139	140.2	162.1	110.7	76.1
Proteases	Metallo (M) Peptidases	BSL78_18517	PIK44596.1	putative cytochrome b-c1 complex subunit 2, mitochondrial	22	8	8	49	IPR007863, IPR011765	2653.6	2262.4	1907.8	1953.7	2295.5
Proteases	Metallo (M) Peptidases	BSL78_17974	PIK45157.1	putative glutamate carboxypeptidase 2-like	31	18	18	83.1	IPR007365, IPR007484, IPR003137	5334	4966.9	4543.5	4075.1	3423
Proteases	Metallo (M) Peptidases	BSL78_17857	PIK45286.1	putative mitochondrial-processing peptidase subunit beta isoform X1	39	14	14	53.2	IPR007863, IPR011765, IPR001431	3325.3	2970.7	2655.8	2666.6	2907.2
Proteases	Metallo (M) Peptidases	BSL78_17672	PIK45478.1	putative carboxypeptidase E-like	20	8	6	51.6	IPR000834	2333.9	2084.8	1830.6	2044.5	1570.5
Proteases	Metallo (M) Peptidases	BSL78_16884	PIK46256.1	putative angiotensin-converting enzyme	4	2	2	73.4	IPR001548	366.3	352.2	356	361.9	313.7
Proteases	Metallo (M) Peptidases	BSL78_15843	PIK47293.1	hypothetical protein BSL78_15843	22	6	6	36.9	IPR001948	1566.6	1409.6	1247.7	1251.5	1161.1
Proteases	Metallo (M) Peptidases	BSL78_15639	PIK47468.1	putative methionine aminopeptidase 2	11	5	5	57.2	IPR001714, IPR000994, IPR018349	1942.4	1549.6	1375.7	1314.9	1446.8
Proteases	Metallo (M) Peptidases	BSL78_15075	PIK48063.1	hypothetical protein BSL78_15075	3	2	2	109.2	IPR011249	621.6	873.5	848.5	591.5	413.6
Proteases	Metallo (M) Peptidases	BSL78_14993	PIK48117.1	putative carboxypeptidase E-like	8	3	1	41.8	IPR000834	142.3	117	130.5	129.6	92.6
Proteases	Metallo (M) Peptidases	BSL78_14308	PIK48812.1	putative cytosol aminopeptidase-like	6	3	1	58.8	IPR000819, IPR011356, IPR008283	854.6	760.1	762.9	777	780.2
Proteases	Metallo (M) Peptidases	BSL78_14265	PIK48863.1	putative angiotensin-converting enzyme-like	14	14	14	125.7	IPR001548	4625	4282.5	4097.6	3707.1	4400.5
Proteases	Metallo (M) Peptidases	BSL78_14266	PIK48864.1	hypothetical protein BSL78_14266	12	3	3	33.1	IPR001548	639	773.2	535.6	476.1	577.9
Proteases	Metallo (M) Peptidases	BSL78_13296	PIK49794.1	putative A disintegrin and metalloproteinase with thrombospondin motifs 3 isoform X1, partial	14	9	9	76	IPR000884, IPR010909, IPR001590, IPR002870	2403.6	2274	2091.5	2021.2	1956.4
Proteases	Metallo (M) Peptidases	BSL78_13304	PIK49802.1	putative A disintegrin and metalloproteinase with thrombospondin motifs 14, partial	23	14	2	77.6	IPR000884, IPR001590, IPR013273, IPR010294	3812.3	5009.6	5785.2	6629.6	5341.5
Proteases	Metallo (M) Peptidases	BSL78_12708	PIK50468.1	putative leukotriene A-4 hydrolase	27	4	1	23.5	IPR014782, IPR001930	241.8	194.4	186.7	180.1	178.4
Proteases	Metallo (M) Peptidases	BSL78_12709	PIK50469.1	putative leukotriene A-4 hydrolase	27	9	1	48.1	IPR015211, IPR014782, IPR001930	346.4	362.4	399.2	298.8	358.1
Proteases	Metallo (M) Peptidases	BSL78_12602	PIK50473.1	Xaa-Pro dipeptidase	23	11	11	57.4	IPR000994, IPR007865	4271.1	3455.2	3282.6	3356.4	3191.2
Proteases	Metallo (M) Peptidases	BSL78_12579	PIK50547.1	hypothetical protein BSL78_12579, partial	7	3	1	60	IPR001818, IPR021190, IPR006026, IPR018487	568.7	444.9	321.6	352.6	301.9
Proteases	Metallo (M) Peptidases	BSL78_11838	PIK51279.1	putative endothelin-converting enzyme 1, partial	5	2	1	58.3	IPR018497, IPR000718, IPR029733, IPR008753	703.5	731	694.2	599.2	718.5
Proteases	Metallo (M) Peptidases	BSL78_11015	PIK52063.1	hypothetical protein BSL78_11015	18	5	5	37.7	IPR000994, IPR000587	1021	1313.8	1474.2	1754.2	1165.9
Proteases	Metallo (M) Peptidases	BSL78_10651	PIK52447.1	putative disintegrin and metalloproteinase domain-containing protein 10 isoform X1	4	3	3	74.9	IPR032029, IPR027053, IPR001590, IPR002870, IPR001762	910.7	694.9	583.1	542.5	537.2
Proteases	Metallo (M) Peptidases	BSL78_09918	PIK53208.1	putative aminopeptidase NPEPL1-like	23	9	9	55.7	IPR000819, IPR011356	2657.8	2505.1	2513.8	2294.4	2136.4
Proteases	Metallo (M) Peptidases	BSL78_09379	PIK53710.1	putative xaa-Pro aminopeptidase 1 isoform X1	25	13	13	69.3	IPR000994, IPR032416, IPR000587	4135.3	3818.3	3852.3	3298.6	3084
Proteases	Metallo (M) Peptidases	BSL78_09111	PIK53974.1	hypothetical protein BSL78_09111	3	2	2	73.9	IPR001818, IPR021190, IPR018487, IPR006026	693.2	462.8	394	328.8	300.5
Proteases	Metallo (M) Peptidases	BSL78_08104	PIK55056.1	putative cytosolic non-specific dipeptidase	48	16	16	52.3	IPR002933, IPR011650	8654.7	6795	6858.5	6632.8	5994.7
Proteases	Metallo (M) Peptidases	BSL78_07492	PIK55590.1	putative aminopeptidase N	17	13	13	100.5	IPR014782, IPR024571, IPR001930	3103.8	3124.1	3238.3	3119.1	2914.3
Proteases	Metallo (M) Peptidases	BSL78_06174	PIK56911.1	putative N-acetylated-alpha-linked acidic dipeptidase 2 isoform X1	19	10	10	80.6	IPR007484, IPR007365, IPR003137	2379.6	2738.6	2656.9	2823.6	2814.4
Proteases	Metallo (M) Peptidases	BSL78_05832	PIK57262.1	putative aminoacylase-1	22	8	8	46.1	IPR002933, IPR011650	2811	2259.6	2095.6	2053.2	1921.6
Proteases	Metallo (M) Peptidases	BSL78_05488	PIK57580.1	putative peptidase M20 domain-containing protein 2	11	3	3	43.7	IPR002933, IPR011650	611.9	560.9	590.3	559.8	460.1
Proteases	Metallo (M) Peptidases	BSL78_05219	PIK57836.1	Glutamyl aminopeptidase	12	12	1	133.9	IPR024571, IPR014782, IPR001930	3002.1	3514.5	3207	2704.3	2280.3
Proteases	Metallo (M) Peptidases	BSL78_05199	PIK57918.1	ADAM10 metallopeptidase	2	1	1	72.8	IPR001762, IPR027053, IPR001590	123.6	153.7	106.8	103	137.1
Proteases	Metallo (M) Peptidases	BSL78_05130	PIK57931.1	Matrix metalloproteinase-16	25	10	10	53.3	IPR018487	4498.5	3371.6	2971.4	2841.1	2591.1
Proteases	Metallo (M) Peptidases	BSL78_04638	PIK58417.1	hypothetical protein BSL78_04638	2	3	3	81.7	IPR000994, IPR000587, IPR032416	1297.5	1751.4	1415.9	1174.8	917.7
Proteases	Metallo (M) Peptidases	BSL78_04497	PIK58591.1	putative aminopeptidase W07G4.4-like	51	23	23	52.7	IPR011356, IPR000819	12801.8	10113.8	8783.2	8611.7	8140.9
Proteases	Metallo (M) Peptidases	BSL78_04149	PIK58932.1	putative 72 kDa type IV collagenase	4	2	2	64.8	IPR021190, IPR018487, IPR006026, IPR001818	623.7	815.2	626.8	664	857
Proteases	Metallo (M) Peptidases	BSL78_03868	PIK59229.1	putative methionine aminopeptidase 1	6	2	2	44.8	IPR000994, IPR031615	397.6	396.5	357.7	304.1	320.4
Proteases	Metallo (M) Peptidases	BSL78_02839	PIK60212.1	putative aminopeptidase N-like	6	1	1	20	IPR014782, IPR033520, IPR001930	376.9	336.4	321.6	345.1	308.4
Proteases	Metallo (M) Peptidases	BSL78_02840	PIK60213.1	putative glutamyl aminopeptidase	7	3	3	42.7	IPR001930, IPR033520, IPR024571	441.2	321.3	353.2	389.7	485.3
Proteases	Metallo (M) Peptidases	BSL78_01076	PIK62065.1	putative L-cysteine desulfhydrase 1	2	1	1	70.8	IPR001548, IPR000192	288.8	265.7	204.5	222.8	214
Proteases	Metallo (M) Peptidases	BSL78_00511	PIK62615.1	matrix metalloproteinase 16	14	6	4	57.1	IPR021190, IPR018487, IPR006026, IPR001818	4109.4	3041.2	2716.8	2295.3	1965.9
Proteases	Serine (S) Peptidases	BSL78_30097	PIK33090.1	putative lysosomal Pro-X carboxypeptidase	24	5	5	27.8	IPR008758, IPR029058	1029.7	892.2	917.9	923.8	811.1
Proteases	Serine (S) Peptidases	BSL78_29521	PIK33664.1	putative lysosomal protective protein	8	3	3	53.2	IPR001563, IPR029058, IPR018202	863.7	550.5	486.1	461.9	466.3
Proteases	Serine (S) Peptidases	BSL78_28342	PIK34832.1	hypothetical protein BSL78_28342, partial	16	4	4	31.2	IPR001254, IPR001314, IPR033116, IPR009003, IPR018114	1024.1	1274.7	1256.2	1401.3	835
Proteases	Serine (S) Peptidases	BSL78_27504	PIK35670.1	putative prolyl endopeptidase-like	17	10	1	80.5	IPR002470, IPR001375, IPR023302, IPR029058	410.6	412.7	408.5	342.6	259.2
Proteases	Serine (S) Peptidases	BSL78_26452	PIK36717.1	putative prolyl endopeptidase-like	18	11	2	81.5	IPR002470, IPR001375, IPR023302, IPR029058	3384	2926.1	2776	2632.5	2406.3
Proteases	Serine (S) Peptidases	BSL78_26359	PIK36813.1	hypothetical protein BSL78_26359	7	4	1	54.4	IPR008758, IPR029058	1626.4	1214.3	1046.3	1011.9	976.6
Proteases	Serine (S) Peptidases	BSL78_26222	PIK36944.1	putative retinoid-inducible serine carboxypeptidase	8	4	4	44.4	IPR001563, IPR029058, IPR018202	1564.9	1196.3	1108.3	1008.4	982.9
Proteases	Serine (S) Peptidases	BSL78_24256	PIK38899.1	complement factor B-2	12	5	5	62.6	IPR001314, IPR002035, IPR001254, IPR009003, IPR033116, IPR018114	827.5	1048.3	1382.4	930.6	779.3
Proteases	Serine (S) Peptidases	BSL78_23353	PIK39799.1	putative acylamino-acid-releasing enzyme isoform X2	1	1	1	77.9	IPR001375, IPR029058	176.7	125.4	95.3	89.5	98.3
Proteases	Serine (S) Peptidases	BSL78_22881	PIK40283.1	putative monoglyceride lipase isoform X1	3	1	1	34.6	IPR022742, IPR029058	196	192.5	208.1	136.8	134.4
Proteases	Serine (S) Peptidases	BSL78_20793	PIK42350.1	putative coagulation factor X	14	4	2	28.6	IPR009003, IPR001254, IPR001314, IPR033116	455.6	513.8	506.8	446.1	384.4
Proteases	Serine (S) Peptidases	BSL78_20795	PIK42352.1	putative low-density lipoprotein receptor-related protein 4	4	3	2	72.7	IPR007110, IPR033116, IPR001314, IPR000436, IPR003598, IPR013098, IPR001254, IPR009003	1036.3	1091.9	901.1	1347.7	1085.2
Proteases	Serine (S) Peptidases	BSL78_20797	PIK42354.1	putative deleted in malignant brain tumors 1 protein-like isoform X1	19	14	11	207	IPR017448, IPR001254, IPR003599, IPR001190, IPR007110, IPR013098, IPR003598, IPR001314, IPR033116	2837.8	3650.7	4085.1	4093.3	2639.9
Proteases	Serine (S) Peptidases	BSL78_20267	PIK42881.1	putative serine carboxypeptidase CPVL	21	8	2	53.6	IPR001563	5347.2	3948	3668.4	3363.8	2984.4
Proteases	Serine (S) Peptidases	BSL78_17998	PIK45138.1	hypothetical protein BSL78_17998	10	2	2	24	IPR022742	299	213.9	206.6	189.9	192.5
Proteases	Serine (S) Peptidases	BSL78_15817	PIK47317.1	hypothetical protein BSL78_15817	5	2	2	61.4	IPR001563	793.4	474.9	392.3	402	416.1
Proteases	Serine (S) Peptidases	BSL78_14963	PIK48171.1	putative peroxisomal leader peptide-processing protease-like	2	1	1	74.1	IPR009003	140.9	117.9	161.7	161.3	151.9
Proteases	Serine (S) Peptidases	BSL78_14846	PIK48307.1	hypothetical protein BSL78_14846	1	1	1	183.3	IPR002172, IPR000859, IPR001254, IPR009003	891.6	610.9	638.7	569.6	454
Proteases	Serine (S) Peptidases	BSL78_12374	PIK50735.1	putative thymus-specific serine protease-like	6	3	3	50.1	IPR008758	1061.2	902.4	885.9	961.1	926
Proteases	Serine (S) Peptidases	BSL78_12004	PIK51123.1	putative alpha/beta hydrolase domain-containing protein 17B-like	2	1	1	33.1	IPR022742	169.7	205.1	143.7	122.1	120.2
Proteases	Serine (S) Peptidases	BSL78_10998	PIK52096.1	putative lon protease-like, mitochondrial	2	2	2	106.2	IPR003959, IPR027065, IPR003111, IPR003593, IPR008269	823.8	697.2	748.9	758.1	896.2
Proteases	Serine (S) Peptidases	BSL78_10435	PIK52668.1	putative serine carboxypeptidase CPVL	32	8	2	35.1	IPR001563	784.2	575.5	578.8	536.9	406.9
Proteases	Serine (S) Peptidases	BSL78_10376	PIK52743.1	putative alpha/beta hydrolase domain-containing protein 14B	7	2	2	41.6	IPR022742	212.2	210.1	212.7	227.5	208.7
Proteases	Serine (S) Peptidases	BSL78_10176	PIK52927.1	hypothetical protein BSL78_10176, partial	4	3	3	82.8	IPR015500, IPR000209, IPR002884	639	474.8	362.7	353.3	384.4
Proteases	Serine (S) Peptidases	BSL78_09125	PIK53988.1	putative transmembrane protease serine 9-like	41	3	3	12.3	IPR001254	193.7	236.2	227.6	264.5	250.7
Proteases	Serine (S) Peptidases	BSL78_09087	PIK54002.1	putative serine protease HTRA2, mitochondrial	6	2	2	52.1	IPR001478, IPR001940	490.7	420.9	469.2	471.9	373.8
Proteases	Serine (S) Peptidases	BSL78_07039	PIK56064.1	hypothetical protein BSL78_07039	2	1	1	54.7	IPR001254, IPR003961, IPR001190, IPR017448	368.1	335.5	348.4	299	295.8
Proteases	Serine (S) Peptidases	BSL78_04785	PIK58279.1	hypothetical protein BSL78_04785, partial	8	4	4	59.6	IPR008758	774.8	728.5	610.1	607.1	556.1
Proteases	Serine (S) Peptidases	BSL78_04682	PIK58365.1	putative signal peptidase complex catalytic subunit SEC11A-like	11	2	2	20.5	IPR001733, IPR019759	1178.3	944.7	910.6	866.7	937.4
Proteases	Serine (S) Peptidases	BSL78_03752	PIK59323.1	hypothetical protein BSL78_03752	9	4	1	50.2	IPR008758	345.8	336.3	382.1	411.3	470.4
Proteases	Serine (S) Peptidases	BSL78_01665	PIK61366.1	putative furin isoform X1	2	1	1	84.4	IPR000209, IPR002884, IPR015500, IPR032815, IPR006212	225.5	231.3	205.5	197.9	187.6
Proteases	Serine (S) Peptidases	BSL78_00724	PIK62293.1	putative neuroendocrine convertase 2	7	4	4	75.2	IPR015500, IPR032815, IPR000209, IPR002884	908.3	930	902.1	1000.9	1087.8
Proteases	Serine (S) Peptidases	BSL78_00067	PIK62940.1	putative tripeptidyl-peptidase 2	9	8	8	132.4	IPR000209, IPR022229, IPR015500	1677.7	1447.1	1380.9	1264.5	1574.9
Proteases	Threonine (T) Peptidases	BSL78_26794	PIK36377.1	putative proteasome subunit beta type-5-like	25	6	6	30.6	IPR001353, IPR023333, IPR000243, IPR037558, IPR029055, IPR016050	2830	2407	2233.9	2365	2119.6
Proteases	Threonine (T) Peptidases	BSL78_20559	PIK42571.1	putative proteasome subunit beta type-6-like isoform X2	14	3	3	21.5	IPR001353, IPR023333, IPR000243	1163.2	836.2	725.8	675.8	678.3
Proteases	Threonine (T) Peptidases	BSL78_13276	PIK49833.1	hypothetical protein BSL78_13276	2	1	1	40.3	IPR000246	339.9	318.8	241.6	226.3	320.1
Proteases	Threonine (T) Peptidases	BSL78_00160	PIK62925.1	putative proteasome subunit beta type-7	31	5	5	29.6	IPR001353, IPR024689, IPR023333, IPR000243	1483.1	1189.4	1088.4	1070.4	1160.5
