# Supplementary material for: Investigation of structural proteins in sea cucumber (Apostichopus japonicus) body wall
Source: Sci Rep. 2020 Oct 30;10:18744. doi: 10.1038/s41598-020-75580-x (PMC7599334; doi:10.1038/s41598-020-75580-x)
Supplement: Supplementary file 4 — Supplementary Data S3. [file 41598_2020_75580_MOESM4_ESM.xlsx]

## Sheet: ECM proteins
Division	Category	Locus tag	Protein ID	Protein Annotation	Coverage [%]	Peptides	Unique peptides	MW [kDa]	L1	L2	L3	L4	L5	L1.vs.L2.FC	L1.vs.L2.Up/Down	L1.vs.L3.FC	L1.vs.L3.Up/Down	L1.vs.L4.FC	L1.vs.L4.Up/Down	L1.vs.L5.FC	L1.vs.L5.Up/Down	L2.vs.L3.FC	L2.vs.L3.Up/Down	L2.vs.L4.FC	L2.vs.L4.Up/Down	L2.vs.L5.FC	L2.vs.L5.Up/Down	L3.vs.L4.FC	L3.vs.L4.Up/Down	L3.vs.L5.FC	L3.vs.L5.Up/Down	L4.vs.L5.FC	L4.vs.L5.Up/Down
Core matrisome	Collagens	BSL78_18191	PIK44932.1	5 alpha fibrillar collagen, partial [Apostichopus japonicus]	45	52	52	167.6	21071.9	31228.7	36747.9	40883.7	25032.1	0.674761		0.573418	Down	0.515411	Down	0.841795		0.849809		0.763842		1.24755		0.89884		1.46803		1.63325	Up
Core matrisome	Collagens	BSL78_20955	PIK42190.1	alpha-2 collagen [Apostichopus japonicus]	23	5	5	33.8	1486.7	950	994.6	780	915.5	1.56495	Up	1.49477		1.90603	Up	1.62392	Up	0.955158		1.21795		1.03768		1.27513		1.0864		0.851993
Core matrisome	Collagens	BSL78_03862	PIK59223.1	hypothetical protein BSL78_03862 [Apostichopus japonicus]	17	4	4	27.4	1025.1	1052.8	1236.5	1072.5	781.9	0.973689		0.829034		0.955804		1.31104		0.851436		0.981632		1.34646		1.15291		1.5814	Up	1.37166
Core matrisome	Collagens	BSL78_06751	PIK56377.1	hypothetical protein BSL78_06751 [Apostichopus japonicus]	5	2	2	40.4	263.6	344.6	360.7	298.3	224.8	0.764945		0.730801		0.883674		1.1726		0.955365		1.15521		1.53292	Up	1.20919		1.60454	Up	1.32696
Core matrisome	Collagens	BSL78_12828	PIK50307.1	hypothetical protein BSL78_12828 [Apostichopus japonicus]	27	7	7	41.6	2233.9	2545.8	2577.8	3071.1	4012.8	0.877484		0.866592		0.727394		0.556694	Down	0.987586		0.828954		0.63442	Down	0.839374		0.642394	Down	0.765326
Core matrisome	Collagens	BSL78_26673	PIK36494.1	hypothetical protein BSL78_26673 [Apostichopus japonicus]	53	14	4	34.9	9594.3	12308.7	14703.5	17996.6	20347	0.779473		0.652518	Down	0.533117	Down	0.471534	Down	0.837127		0.683946		0.604939	Down	0.817015		0.722637		0.884484
Core matrisome	Proteoglycans	BSL78_11836	PIK51277.1	putative basement membrane-specific heparan sulfate proteoglycan core protein-like [Apostichopus japonicus]	9	3	2	44.8	286.4	329.8	381.3	368.2	481.1	0.868405		0.751115		0.777838		0.595302	Down	0.864936		0.895709		0.685512		1.03558		0.792559		0.765329
Core matrisome	ECM Glycoproteins	BSL78_01699	PIK61400.1	putative cartilage oligomeric matrix protein [Apostichopus japonicus]	17	10	10	89.7	2574.5	2722.7	3059.3	3255.2	4358.7	0.945569		0.841532		0.790888		0.590658	Down	0.889975		0.836416		0.624659	Down	0.939819		0.701884		0.746828
Core matrisome	ECM Glycoproteins	BSL78_03116	PIK59961.1	Ficolin-2 [Apostichopus japonicus]	16	8	5	61.5	2177.5	2458.4	2531.6	2157.8	1602.1	0.885739		0.860128		1.00913		1.35915		0.971085		1.13931		1.53449	Up	1.17323		1.58018	Up	1.34686
Core matrisome	ECM Glycoproteins	BSL78_03111	PIK59956.1	putative fibrinogen C domain-containing protein 1 [Apostichopus japonicus]	10	4	2	42.4	327.5	379.8	373	461.4	294	0.862296		0.878016		0.709796		1.11395		1.01823		0.823147		1.29184		0.808409		1.26871		1.56939	Up
Core matrisome	ECM Glycoproteins	BSL78_03217	PIK59845.1	putative copine-8 isoform X2 [Apostichopus japonicus]	7	3	1	53.1	157.6	124.6	107.8	100	123.6	1.26485		1.46197		1.576	Up	1.27508		1.15584		1.246		1.00809		1.078		0.872168		0.809061
Core matrisome	ECM Glycoproteins	BSL78_03644	PIK59431.1	putative receptor-type tyrosine-protein phosphatase delta-like [Apostichopus japonicus]	23	7	6	53.6	2272.1	2702.6	2743.6	2380.4	1735.9	0.840709		0.828146		0.954503		1.30889		0.985056		1.13536		1.55689	Up	1.15258		1.58051	Up	1.37128
Core matrisome	ECM Glycoproteins	BSL78_05454	PIK57628.1	putative neurogenic locus notch-like protein 2 [Apostichopus japonicus]	14	6	1	48.5	370.2	393.8	435.9	512	609.9	0.940071		0.849277		0.723047		0.606985	Down	0.903418		0.769141		0.64568	Down	0.851367		0.714707		0.839482
Core matrisome	ECM Glycoproteins	BSL78_05694	PIK57367.1	putative ras sUppressor protein 1 [Apostichopus japonicus]	28	8	8	31.4	2612.8	1894.7	1684.1	1595	1944.6	1.379		1.55145	Up	1.63812	Up	1.34362		1.12505		1.1879		0.974339		1.05586		0.866039		0.82022
Core matrisome	ECM Glycoproteins	BSL78_05860	PIK57224.1	tenascin [Apostichopus japonicus]	19	4	1	24.7	349.7	498.8	453.4	330.2	274.6	0.701083		0.771284		1.05906		1.27349		1.10013		1.5106	Up	1.81646	Up	1.37311		1.65113	Up	1.20248
Core matrisome	ECM Glycoproteins	BSL78_06266	PIK56797.1	putative ficolin-2-like, partial [Apostichopus japonicus]	16	9	1	52.6	135.1	180.2	133.6	147.8	115.2	0.749723		1.01123		0.914073		1.17274		1.3488		1.21922		1.56424	Up	0.903924		1.15972		1.28299
Core matrisome	ECM Glycoproteins	BSL78_06383	PIK56741.1	putative fibrillin-2 isoform X3, partial [Apostichopus japonicus]	36	71	56	314.8	33601.8	42872.5	43555.8	45960	77760.2	0.783761		0.771466		0.73111		0.432121	Down	0.984312		0.932822		0.551342	Down	0.947689		0.56013	Down	0.591048	Down
Core matrisome	ECM Glycoproteins	BSL78_06904	PIK56166.1	putative thrombospondin-1 [Apostichopus japonicus]	2	3	3	127.2	552.9	597.7	719.5	1795	741.1	0.925046		0.76845		0.308022	Down	0.746053		0.830716		0.332981	Down	0.806504		0.400836	Down	0.970854		2.42208	Up
Core matrisome	ECM Glycoproteins	BSL78_07362	PIK55751.1	putative kielin/chordin-like protein [Apostichopus japonicus]	6	2	2	38.1	342.2	263.6	268.9	310.7	414.2	1.29818		1.27259		1.10138		0.826171		0.98029		0.848407		0.636408	Down	0.865465		0.649203	Down	0.750121
Core matrisome	ECM Glycoproteins	BSL78_07409	PIK55703.1	putative ryncolin-1-like [Apostichopus japonicus]	19	5	3	40.4	1016.2	1081.9	956	821.3	664.8	0.939274		1.06297		1.23731		1.52858	Up	1.13169		1.3173		1.62741	Up	1.16401		1.43803		1.23541
Core matrisome	ECM Glycoproteins	BSL78_07395	PIK55689.1	Fibrinogen-like protein A [Apostichopus japonicus]	19	5	1	26.4	360.5	444.6	555.7	622.7	512.8	0.810841		0.648731	Down	0.57893	Down	0.703003		0.800072		0.713987		0.867005		0.892404		1.08366		1.21431
Core matrisome	ECM Glycoproteins	BSL78_07552	PIK55547.1	putative sushi, von Willebrand factor type A [Apostichopus japonicus]	15	13	3	133.1	1589.4	2171	2421.3	2273.4	1957.6	0.732105		0.656424	Down	0.699129		0.811913		0.896626		0.954957		1.10901		1.06506		1.23687		1.16132
Core matrisome	ECM Glycoproteins	BSL78_07551	PIK55546.1	putative sushi, von Willebrand factor type A [Apostichopus japonicus]	10	6	2	78.8	178.5	245.2	316.2	310.9	268.8	0.727977		0.564516	Down	0.57414	Down	0.664062	Down	0.775459		0.788678		0.912202		1.01705		1.17634		1.15662
Core matrisome	ECM Glycoproteins	BSL78_08031	PIK55081.1	putative multiple epidermal growth factor-like domains protein 6, partial [Apostichopus japonicus]	4	2	2	69.4	387.6	609.1	380.6	313.2	492	0.636349	Down	1.01839		1.23755		0.787805		1.60037	Up	1.94476	Up	1.23801		1.2152		0.773577		0.636585	Down
Core matrisome	ECM Glycoproteins	BSL78_08588	PIK54514.1	putative copine-8 [Apostichopus japonicus]	24	10	8	58.8	4108.8	3691.1	2870.4	2720.9	2782.1	1.11316		1.43144		1.51009	Up	1.47687		1.28592		1.35657		1.32673		1.05495		1.03174		0.978002
Core matrisome	ECM Glycoproteins	BSL78_09612	PIK53517.1	putative angiopoietin-4-like, partial [Apostichopus japonicus]	21	3	1	16.9	669	332.8	370.7	303.9	214.8	2.01022	Up	1.80469	Up	2.20138	Up	3.11453	Up	0.897761		1.0951		1.54935	Up	1.21981		1.72579	Up	1.4148
Core matrisome	ECM Glycoproteins	BSL78_10625	PIK52467.1	putative sushi, von Willebrand factor type A [Apostichopus japonicus]	23	26	7	188.3	6880.9	10299.5	12117.7	12330.4	11191.6	0.668081		0.567839	Down	0.558044	Down	0.614827	Down	0.849955		0.835293		0.920288		0.98275		1.08275		1.10175
Core matrisome	ECM Glycoproteins	BSL78_11214	PIK51915.1	protein sidekick [Apostichopus japonicus]	13	8	8	64.6	1565.1	1976.8	1952.1	1592	1202.5	0.791734		0.801752		0.983103		1.30154		1.01265		1.24171		1.64391	Up	1.22619		1.62337	Up	1.32391
Core matrisome	ECM Glycoproteins	BSL78_11200	PIK51901.1	fibrinogen-like protein A [Apostichopus japonicus]	22	8	2	31	310.4	412.8	441.3	338.2	277.5	0.751938		0.703376		0.9178		1.11856		0.935418		1.22058		1.48757		1.30485		1.59027	Up	1.21874
Core matrisome	ECM Glycoproteins	BSL78_11252	PIK51875.1	putative receptor-type tyrosine-protein phosphatase F isoform X1 [Apostichopus japonicus]	12	4	4	31.3	1900.5	1016.9	826.5	860	1028.1	1.86892	Up	2.29946	Up	2.20988	Up	1.84856	Up	1.23037		1.18244		0.989106		0.961047		0.80391		0.836495
Core matrisome	ECM Glycoproteins	BSL78_11397	PIK51724.1	putative ficolin-1-like [Apostichopus japonicus]	35	7	7	33.1	1283.6	1631.6	1935.5	1696.1	1127.2	0.786712		0.663188	Down	0.756795		1.13875		0.842986		0.961972		1.44748		1.14115		1.71709	Up	1.5047	Up
Core matrisome	ECM Glycoproteins	BSL78_11396	PIK51723.1	putative ficolin-1-like [Apostichopus japonicus]	22	6	6	33.5	1236.9	1670.9	1892.5	1819.7	1590.9	0.74026		0.65358	Down	0.679727		0.777484		0.882906		0.918228		1.05029		1.04001		1.18958		1.14382
Core matrisome	ECM Glycoproteins	BSL78_15372	PIK47764.1	fibrinogen-like protein A [Apostichopus japonicus]	39	9	3	20.1	2492.8	3771.1	3098.9	2797.5	2036.2	0.661027	Down	0.804414		0.891081		1.22424		1.21692		1.34803		1.85203	Up	1.10774		1.5219	Up	1.37388
Core matrisome	ECM Glycoproteins	BSL78_15932	PIK47209.1	putative receptor-type tyrosine-protein phosphatase F [Apostichopus japonicus]	14	6	3	58.5	1750.1	2302.8	2046.3	1765.8	1372.6	0.759988		0.855251		0.991109		1.27503		1.12535		1.30411		1.67769	Up	1.15885		1.49082		1.28646
Core matrisome	ECM Glycoproteins	BSL78_15931	PIK47208.1	putative receptor-type tyrosine-protein phosphatase F [Apostichopus japonicus]	13	7	5	72.2	2389.4	3020.8	3165	2773.1	1976.7	0.790983		0.754945		0.861635		1.20878		0.954439		1.08932		1.5282	Up	1.14132		1.60115	Up	1.40289
Core matrisome	ECM Glycoproteins	BSL78_16212	PIK46912.1	Fibrinogen-like protein A [Apostichopus japonicus]	44	11	3	28.9	1276.6	1987.4	1927.9	1725.5	1489.9	0.642347	Down	0.662171	Down	0.739844		0.856836		1.03086		1.15178		1.33392		1.1173		1.29398		1.15813
Core matrisome	ECM Glycoproteins	BSL78_17267	PIK45868.1	putative fibrillin-1 isoform X3 [Apostichopus japonicus]	17	4	1	28	96.2	163.5	192.1	153.8	231.2	0.588379	Down	0.500781	Down	0.625488	Down	0.41609	Down	0.851119		1.06307		0.70718		1.24902		0.830882		0.665225	Down
Core matrisome	ECM Glycoproteins	BSL78_17266	PIK45867.1	putative fibrillin-1 isoform X1 [Apostichopus japonicus]	9	8	2	120.9	478.7	630	572.3	521.6	1037.6	0.759841		0.836449		0.917753		0.461353	Down	1.10082		1.20782		0.60717	Down	1.0972		0.551561	Down	0.502699	Down
Core matrisome	ECM Glycoproteins	BSL78_17949	PIK45190.1	putative voltage-dependent calcium channel subunit alpha-2/delta-1-like [Apostichopus japonicus]	4	2	2	52.3	325.1	254.3	284.6	205.3	232.9	1.27841		1.1423		1.58354	Up	1.39588		0.893535		1.23868		1.09188		1.38626		1.22198		0.881494
Core matrisome	ECM Glycoproteins	BSL78_18495	PIK44636.1	vitellogenin 2 [Apostichopus japonicus]	21	11	3	62.2	348.5	505.6	535.4	488.9	297.8	0.68928		0.650915	Down	0.712825		1.17025		0.944341		1.03416		1.69778	Up	1.09511		1.79785	Up	1.64171	Up
Core matrisome	ECM Glycoproteins	BSL78_20394	PIK42746.1	putative fibulin-1 isoform X1 [Apostichopus japonicus]	18	12	12	81.7	3168.4	3776.9	3665.8	3556.3	6146.7	0.838889		0.864313		0.890926		0.515464	Down	1.03031		1.06203		0.61446	Down	1.03079		0.596385	Down	0.578571	Down
Core matrisome	ECM Glycoproteins	BSL78_20892	PIK42259.1	putative laminin subunit gamma-1 [Apostichopus japonicus]	31	17	6	89.1	3505.6	3446.7	3206.5	3177.9	4782.4	1.01709		1.09328		1.10312		0.733021		1.07491		1.08458		0.720705		1.009		0.670479		0.664499	Down
Core matrisome	ECM Glycoproteins	BSL78_20905	PIK42250.1	putative sushi, von Willebrand factor type A [Apostichopus japonicus]	33	15	15	59.7	8183.7	9274.6	9402.2	9888.1	16233.4	0.882378		0.870403		0.827631		0.504127	Down	0.986429		0.937956		0.571328	Down	0.95086		0.579189	Down	0.609121	Down
Core matrisome	ECM Glycoproteins	BSL78_20904	PIK42249.1	putative sushi, von Willebrand factor type A [Apostichopus japonicus]	24	9	9	53.4	2492.4	2431.2	2582.6	2589.4	8991.9	1.02517		0.965074		0.96254		0.277183	Down	0.941377		0.938905		0.270377	Down	0.997374		0.287214	Down	0.28797	Down
Core matrisome	ECM Glycoproteins	BSL78_22091	PIK41049.1	tenascin, partial [Apostichopus japonicus]	8	2	1	21.4	195.1	260.6	235.6	231.7	165.7	0.748657		0.828098		0.842037		1.17743		1.10611		1.12473		1.57272	Up	1.01683		1.42185		1.39831
Core matrisome	ECM Glycoproteins	BSL78_22225	PIK40931.1	putative laminin subunit alpha [Apostichopus japonicus]	12	24	22	276.9	5726.5	6403.2	5692.7	5685.5	9629.4	0.894318		1.00594		1.00721		0.594689	Down	1.12481		1.12623		0.664964	Down	1.00127		0.591179	Down	0.590431	Down
Core matrisome	ECM Glycoproteins	BSL78_22466	PIK40685.1	fibrinogen-like protein A, partial [Apostichopus japonicus]	24	5	5	27.1	1470.1	2446.4	1803.4	1477.3	1302	0.600924	Down	0.815182		0.995126		1.12911		1.35655		1.65599	Up	1.87896	Up	1.22074		1.3851		1.13464
Core matrisome	ECM Glycoproteins	BSL78_22889	PIK40269.1	putative fibrinogen-like protein 1 [Apostichopus japonicus]	30	3	1	13.2	213.4	381.5	344.3	229.6	155.8	0.559371	Down	0.619808	Down	0.929443		1.3697		1.10805		1.66159	Up	2.44865	Up	1.49956		2.20988	Up	1.47368
Core matrisome	ECM Glycoproteins	BSL78_24348	PIK38813.1	putative sushi, von Willebrand factor type A [Apostichopus japonicus]	63	12	12	32.3	3478.1	4249.5	4990.1	5717.2	4950.6	0.818473		0.697		0.608357	Down	0.702561		0.851586		0.743283		0.858381		0.872822		1.00798		1.15485
Core matrisome	ECM Glycoproteins	BSL78_24604	PIK38565.1	putative receptor-type tyrosine-protein phosphatase F [Apostichopus japonicus]	23	15	4	74.8	2395.4	3055.7	3437.1	2826.7	1966.4	0.783912		0.696925		0.847419		1.21817		0.889034		1.08101		1.55396	Up	1.21594		1.74791	Up	1.4375
Core matrisome	ECM Glycoproteins	BSL78_24691	PIK38467.1	Ficolin-2 [Apostichopus japonicus]	21	12	7	60	3621.5	4657.5	5044.1	4392.1	3020.9	0.777563		0.717968		0.824549		1.19881		0.923356		1.06043		1.54176	Up	1.14845		1.66973	Up	1.4539
Core matrisome	ECM Glycoproteins	BSL78_24718	PIK38437.1	putative latent-transforming growth factor beta-binding protein 2-like isoform X2, partial [Apostichopus japonicus]	10	10	1	149	1745.4	2233.9	2170	2139.2	4483.2	0.781324		0.804332		0.815912		0.38932	Down	1.02945		1.04427		0.498282	Down	1.0144		0.484029	Down	0.477159	Down
Core matrisome	ECM Glycoproteins	BSL78_24789	PIK38376.1	putative multiple epidermal growth factor-like domains protein 6, partial [Apostichopus japonicus]	16	2	2	17.1	305.4	353.6	275.8	314.2	629.4	0.863688		1.10732		0.971992		0.485224	Down	1.28209		1.1254		0.561805	Down	0.877785		0.438195	Down	0.499206	Down
Core matrisome	ECM Glycoproteins	BSL78_25375	PIK37790.1	putative fibrillin-3-like isoform X3, partial [Apostichopus japonicus]	28	3	3	21.3	935.1	1860.5	1813.8	1253.8	1199.1	0.502607	Down	0.515547	Down	0.745813		0.779835		1.02575		1.48389		1.55158	Up	1.44664		1.51263	Up	1.04562
Core matrisome	ECM Glycoproteins	BSL78_25593	PIK37566.1	fibrinogen-like protein A [Apostichopus japonicus]	27	8	7	28.9	3170.2	2014.3	2202.6	1781.2	1660.2	1.57385	Up	1.4393		1.77981	Up	1.90953	Up	0.91451		1.13087		1.21329		1.23658		1.32671		1.07288
Core matrisome	ECM Glycoproteins	BSL78_27595	PIK35575.1	putative laminin subunit alpha-like, partial [Apostichopus japonicus]	10	3	1	36.9	95.2	113.5	107.4	102.5	244.8	0.838767		0.886406		0.92878		0.388889	Down	1.0568		1.10732		0.463644	Down	1.0478		0.438725	Down	0.418709	Down
Core matrisome	ECM Glycoproteins	BSL78_28013	PIK35165.1	putative receptor-type tyrosine-protein phosphatase F, partial [Apostichopus japonicus]	17	4	1	36.3	712.4	946	1023.2	867.2	1125.1	0.753066		0.696247		0.821494		0.633188	Down	0.92455		1.09087		0.840814		1.17989		0.90943		0.770776
Core matrisome	ECM Glycoproteins	BSL78_28012	PIK35164.1	putative receptor-type tyrosine-protein phosphatase T isoform X2 [Apostichopus japonicus]	23	5	3	27	849.6	1024	930.9	750.2	566.4	0.829688		0.912665		1.1325		1.5		1.10001		1.36497		1.80791	Up	1.24087		1.64354	Up	1.32451
Core matrisome	ECM Glycoproteins	BSL78_28199	PIK34975.1	putative fibrillin-1-like [Apostichopus japonicus]	52	18	3	60.1	1218.9	1381.7	1445.1	1519.7	2241.1	0.882174		0.843471		0.802066		0.543885	Down	0.956128		0.909193		0.616528	Down	0.950911		0.644817	Down	0.678105
Core matrisome	ECM Glycoproteins	BSL78_29417	PIK33769.1	putative receptor-type tyrosine-protein phosphatase F [Apostichopus japonicus]	35	21	10	77.9	17047.8	21768.6	26313	21045.6	14392.6	0.783137		0.647885	Down	0.810041		1.18448		0.827294		1.03435		1.51249	Up	1.25029		1.82823	Up	1.46225
Core matrisome	ECM Glycoproteins	BSL78_00795	PIK62272.1	putative hepatic lectin-like [Apostichopus japonicus]	49	12	12	22.4	20221.6	12935.9	11057.7	9650.8	8489.5	1.56322	Up	1.82873	Up	2.09533	Up	2.38195	Up	1.16985		1.3404		1.52375	Up	1.14578		1.30251		1.13679
Core matrisome	ECM Glycoproteins	BSL78_01682	PIK61383.1	putative C-type lectin domain family 19 member A [Apostichopus japonicus]	49	12	12	20.1	6370	10085.1	10614	10351.4	6720.8	0.631625	Down	0.600151	Down	0.615376	Down	0.947804		0.95017		0.974274		1.50058	Up	1.02537		1.57928	Up	1.5402	Up
Core matrisome	ECM Glycoproteins	BSL78_01681	PIK61382.1	putative ladderlectin-like [Apostichopus japonicus]	45	8	8	19.8	6365.8	11386.2	12854.7	12724.5	6988.3	0.55908	Down	0.495212	Down	0.500279	Down	0.910923		0.885762		0.894825		1.62932	Up	1.01023		1.83946	Up	1.82083	Up
Core matrisome	ECM Glycoproteins	BSL78_05436	PIK57661.1	putative ferric-chelate reductase 1, partial [Apostichopus japonicus]	14	2	2	15.4	986.4	329.4	259.4	261.7	240.4	2.99454	Up	3.80262	Up	3.7692	Up	4.10316	Up	1.26985		1.25869		1.37022		0.991211		1.07903		1.0886
Core matrisome	ECM Glycoproteins	BSL78_05873	PIK57236.1	putative C-type lectin domain family 4 member G isoform X2 [Apostichopus japonicus]	11	3	3	45.9	429.3	463.9	494.5	703.6	653	0.925415		0.86815		0.610148	Down	0.657427	Down	0.938119		0.659323	Down	0.710413		0.702814		0.757274		1.07749
Core matrisome	ECM Glycoproteins	BSL78_07361	PIK55750.1	putative kielin/chordin-like protein [Apostichopus japonicus]	5	3	3	89.1	422.2	428	472.9	549.8	658.9	0.986449		0.892789		0.767916		0.640765	Down	0.905054		0.778465		0.649567	Down	0.860131		0.717711		0.834421
Core matrisome	ECM Glycoproteins	BSL78_08269	PIK54840.1	Lectin 1 [Apostichopus japonicus]	10	2	2	17.6	263	86.8	56.6	54.5	50.9	3.02995	Up	4.64664	Up	4.82569	Up	5.16699	Up	1.53357	Up	1.59266	Up	1.7053	Up	1.03853		1.11198		1.07073
Core matrisome	ECM Glycoproteins	BSL78_09145	PIK53923.1	putative ladderlectin-like isoform X4 [Apostichopus japonicus]	12	2	1	20.2	1028.4	2262.1	1901.1	1863.9	1636.7	0.454622	Down	0.54095	Down	0.551746	Down	0.628338	Down	1.18989		1.21364		1.38211		1.01996		1.16154		1.13882
Core matrisome	ECM Glycoproteins	BSL78_09292	PIK53798.1	putative macrophage mannose receptor 1-like [Apostichopus japonicus]	38	11	11	39.4	5733.6	6179	4102.4	4028.5	5255.7	0.927917		1.39762		1.42326		1.09093		1.50619	Up	1.53382	Up	1.17568		1.01834		0.780562		0.766501
Core matrisome	ECM Glycoproteins	BSL78_11198	PIK51899.1	complement factor B [Apostichopus japonicus]	11	2	2	26.8	614.6	838.4	914.9	1060.6	887	0.733063		0.671767		0.579483	Down	0.692897		0.916384		0.790496		0.945209		0.862625		1.03145		1.19572
Core matrisome	ECM Glycoproteins	BSL78_13192	PIK49922.1	putative low-density lipoprotein receptor-related protein 1 isofor m X5 [Apostichopus japonicus]	2	3	3	251.4	1195.2	1008.8	910.6	827.1	740.2	1.18477		1.31254		1.44505		1.6147	Up	1.10784		1.21968		1.36287		1.10096		1.23021		1.1174
Core matrisome	ECM Glycoproteins	BSL78_19488	PIK43653.1	putative low-density lipoprotein receptor 1-like isoform X2 [Apostichopus japonicus]	8	2	2	33.8	343.9	333.9	309.1	334.7	574.4	1.02995		1.11258		1.02749		0.598712	Down	1.08023		0.99761		0.581302	Down	0.923514		0.538127	Down	0.582695	Down
Core matrisome	ECM Glycoproteins	BSL78_22304	PIK40843.1	putative tubulointerstitial nephritis antigen-like [Apostichopus japonicus]	11	5	5	54.7	599.6	715.3	665.7	794.7	1658.6	0.83825		0.900706		0.754499		0.36151	Down	1.07451		0.900088		0.431267	Down	0.837675		0.401363	Down	0.479139	Down
Core matrisome	ECM Glycoproteins	BSL78_23187	PIK39962.1	putative macrophage mannose receptor 1-like isoform X1, partial [Apostichopus japonicus]	44	2	2	8	695.6	526.1	355.5	383.1	315.1	1.32218		1.95668	Up	1.81571	Up	2.20755	Up	1.47989		1.37327		1.66963	Up	0.927956		1.12821		1.2158
Core matrisome	ECM Glycoproteins	BSL78_23500	PIK39665.1	putative type-2 ice-structuring protein-like [Apostichopus japonicus]	15	3	3	27.3	522.5	865.6	798	776.8	699.8	0.603628	Down	0.654762	Down	0.672631		0.746642		1.08471		1.11432		1.23692		1.02729		1.14033		1.11003
Core matrisome	ECM Glycoproteins	BSL78_24698	PIK38462.1	putative CUB and sushi domain-containing protein 2 [Apostichopus japonicus]	31	20	20	84.3	6691.6	9537	10814.2	10965.7	9343.7	0.701646		0.618779	Down	0.61023	Down	0.716162		0.881896		0.869712		1.02069		0.986184		1.15738		1.17359
Core matrisome	ECM Glycoproteins	BSL78_03440	PIK59644.1	hypothetical protein BSL78_03440 [Apostichopus japonicus]	15	5	1	31.1	91.4	139.7	91.4	90	62.3	0.654259	Down	1		1.01556		1.46709		1.52845	Up	1.55222	Up	2.24238	Up	1.01556		1.46709		1.44462
Core matrisome	ECM Glycoproteins	BSL78_05295	PIK57769.1	hypothetical protein BSL78_05295 [Apostichopus japonicus]	15	28	25	261	7716.7	12020.5	13860.5	15063.2	13405.9	0.641962	Down	0.55674	Down	0.512288	Down	0.57562	Down	0.867249		0.798004		0.896657		0.920156		1.03391		1.12362
Core matrisome	ECM Glycoproteins	BSL78_05386	PIK57702.1	hypothetical protein BSL78_05386 [Apostichopus japonicus]	74	6	6	15.6	10855.5	15702.3	17427.4	16976.5	11718.5	0.691332		0.622898	Down	0.639443	Down	0.926356		0.901012		0.924943		1.33996		1.02656		1.48717		1.44869
Core matrisome	ECM Glycoproteins	BSL78_06170	PIK56907.1	hypothetical protein BSL78_06170 [Apostichopus japonicus]	15	3	3	26	1192.5	803	647.1	644.8	678.9	1.48506		1.84284	Up	1.84941	Up	1.75652	Up	1.24092		1.24535		1.1828		1.00357		0.95316		0.949772
Core matrisome	ECM Glycoproteins	BSL78_09954	PIK53130.1	hypothetical protein BSL78_09954 [Apostichopus japonicus]	14	2	2	25.3	1247.4	907.1	727.1	638.3	698.4	1.37515		1.71558	Up	1.95425	Up	1.78608	Up	1.24756		1.42112		1.29883		1.13912		1.04109		0.913946
Core matrisome	ECM Glycoproteins	BSL78_14659	PIK48465.1	hypothetical protein BSL78_14659 [Apostichopus japonicus]	13	5	3	38.2	1184.3	1837.4	1837.6	1562.8	1029.1	0.644552	Down	0.644482	Down	0.757807		1.15081		0.999891		1.17571		1.78544	Up	1.17584		1.78564	Up	1.51861	Up
Core matrisome	ECM Glycoproteins	BSL78_16066	PIK47074.1	hypothetical protein BSL78_16066 [Apostichopus japonicus]	10	2	1	26.6	201.5	399.7	237.7	226.3	204.3	0.504128	Down	0.847707		0.890411		0.986295		1.68153	Up	1.76624	Up	1.95644	Up	1.05038		1.16349		1.10768
Core matrisome	ECM Glycoproteins	BSL78_16213	PIK46913.1	hypothetical protein BSL78_16213 [Apostichopus japonicus]	30	9	4	30.9	1028.8	1517.5	1839.5	2031.5	1523.4	0.677957		0.559282	Down	0.506424	Down	0.675331		0.824952		0.746985		0.996127		0.905489		1.2075		1.33353
Core matrisome	ECM Glycoproteins	BSL78_16405	PIK46741.1	hypothetical protein BSL78_16405, partial [Apostichopus japonicus]	25	16	16	79.1	4881.4	5525	5114.8	5845.6	7577.3	0.883511		0.954368		0.835055		0.644214	Down	1.0802		0.945155		0.729152		0.874983		0.675016		0.771462
Core matrisome	ECM Glycoproteins	BSL78_18418	PIK44716.1	hypothetical protein BSL78_18418, partial [Apostichopus japonicus]	16	5	3	46.5	1240.5	972.7	1006.3	934.1	801.5	1.27532		1.23273		1.32802		1.54772	Up	0.96661		1.04132		1.2136		1.07729		1.25552		1.16544
Core matrisome	ECM Glycoproteins	BSL78_19133	PIK44012.1	hypothetical protein BSL78_19133 [Apostichopus japonicus]	34	141	141	429.8	149276	204987	280267	356357	209423	0.728222		0.532622	Down	0.418895	Down	0.712797		0.7314		0.57523	Down	0.978818		0.786478		1.33828		1.70161	Up
Core matrisome	ECM Glycoproteins	BSL78_19933	PIK43203.1	hypothetical protein BSL78_19933 [Apostichopus japonicus]	19	5	1	28.1	397.9	495.3	516.8	605.5	676.1	0.803352		0.76993		0.657143	Down	0.588522	Down	0.958398		0.818002		0.732584		0.853509		0.764384		0.895578
Core matrisome	ECM Glycoproteins	BSL78_22053	PIK41102.1	hypothetical protein BSL78_22053 [Apostichopus japonicus]	24	13	1	71.9	150.6	170.3	195.2	208.6	284.1	0.884322		0.771516		0.721956		0.530095	Down	0.872439		0.816395		0.599437	Down	0.935762		0.687082		0.734249
Core matrisome	ECM Glycoproteins	BSL78_25234	PIK37930.1	hypothetical protein BSL78_25234 [Apostichopus japonicus]	24	6	2	28.4	2619.9	2827.4	3407.8	3860.7	4012	0.926611		0.768795		0.678608		0.653016	Down	0.829685		0.732354		0.704736		0.88269		0.849402		0.962288
Core matrisome	ECM Glycoproteins	BSL78_00014	PIK63007.1	hypothetical protein BSL78_00014 [Apostichopus japonicus]	6	3	1	57.9	87.3	132.4	162.3	214.2	128.1	0.659366	Down	0.537893	Down	0.407563	Down	0.681499		0.815773		0.618114	Down	1.03357		0.757703		1.26698		1.67213	Up
Core matrisome	ECM Glycoproteins	BSL78_01934	PIK61109.1	hypothetical protein BSL78_01934 [Apostichopus japonicus]	4	3	3	105.4	533.8	835.1	644.7	703.3	660	0.639205	Down	0.827982		0.758993		0.808788		1.29533		1.1874		1.2653		0.916679		0.976818		1.06561
Core matrisome	ECM Glycoproteins	BSL78_05294	PIK57768.1	hypothetical protein BSL78_05294, partial [Apostichopus japonicus]	23	20	17	132.1	3547.2	5200.7	5751.5	6174.9	5808.6	0.682062		0.616743	Down	0.574455	Down	0.610681	Down	0.904234		0.842232		0.895345		0.931432		0.99017		1.06306
Core matrisome	ECM Glycoproteins	BSL78_10345	PIK52770.1	hypothetical protein BSL78_10345, partial [Apostichopus japonicus]	10	8	8	136.1	2420.1	2093.9	1931.6	2022.4	1496.4	1.15579		1.2529		1.19665		1.61728	Up	1.08402		1.03535		1.39929		0.955103		1.29083		1.35151
Core matrisome	ECM Glycoproteins	BSL78_20957	PIK42192.1	hypothetical protein BSL78_20957 [Apostichopus japonicus]	58	32	32	79.2	63140.7	84579	88481.4	98046.2	71455.9	0.746529		0.713604		0.643989	Down	0.883632		0.955896		0.862644		1.18365		0.902446		1.23827		1.37212
Core matrisome	ECM Glycoproteins	BSL78_20956	PIK42191.1	hypothetical protein BSL78_20956 [Apostichopus japonicus]	40	11	11	42.5	8621.1	6154.8	7211.7	6492.3	3606.4	1.40071		1.19543		1.3279		2.3905	Up	0.853446		0.948015		1.70663	Up	1.11081		1.99969	Up	1.80022	Up

## Sheet: Muscle proteins
Division	Catogery	Locus tag	Protein ID	Protein Annotation	Coverage [%]	Peptides	Unique Peptides	MW [kDa]	L1	L2	L3	L4	L5	L1.vs.L2.FC	L1.vs.L2.Up/Down	L1.vs.L3.FC	L1.vs.L3.Up/Down	L1.vs.L4.FC	L1.vs.L4.Up/Down	L1.vs.L5.FC	L1.vs.L5.Up/Down	L2.vs.L3.FC	L2.vs.L3.Up/Down	L2.vs.L4.FC	L2.vs.L4.Up/Down	L2.vs.L5.FC	L2.vs.L5.Up/Down	L3.vs.L4.FC	L3.vs.L4.Up/Down	L3.vs.L5.FC	L3.vs.L5.Up/Down	L4.vs.L5.FC	L4.vs.L5.Up.Down
Muscle proteome	Myosins	BSL78_27272	PIK35896.1	putative unconventional myosin-X, partial	5	6	6	122.5	2560	2154.6	2091.5	1795.2	1493.4	1.18816		1.224		1.42602		1.71421	Up	1.03017		1.2002		1.44275		1.16505		1.4005		1.20209
Muscle proteome	Myosins	BSL78_22636	PIK40516.1	putative myosin heavy chain, striated muscle isoform X5	63	133	60	201.2	94377.5	127197	109778	113724	288847	0.74198		0.859711		0.829883		0.326739	Down	1.15867		1.11847		0.440361	Down	0.965305		0.380057	Down	0.393717	Down
Muscle proteome	Myosins	BSL78_22068	PIK41081.1	putative myosin-IIIb	3	3	3	106.1	883.5	579.7	528.2	511.3	420.9	1.52406	Up	1.67266	Up	1.72795	Up	2.09907	Up	1.0975		1.13378		1.37729		1.03305		1.25493		1.21478
Muscle proteome	Myosins	BSL78_18335	PIK44809.1	hypothetical protein BSL78_18335	10	9	9	122.2	2512.9	1837.6	1569.6	1566.3	1427.6	1.36749		1.60098	Up	1.60435	Up	1.76023	Up	1.17074		1.17321		1.2872		1.00211		1.09947		1.09716
Muscle proteome	Myosins	BSL78_17620	PIK45516.1	putative myosin regulatory light chain 12B	29	6	6	20.2	3822	3166.7	3444.7	2929.9	2276.5	1.20693		1.10953		1.30448		1.67889	Up	0.919296		1.08082		1.39104		1.17571		1.51316	Up	1.28702
Muscle proteome	Myosins	BSL78_16399	PIK46735.1	putative myosin-2 essential light chain-like	39	8	8	25	3918.1	5716.2	4692.7	4959.8	13158.1	0.685438		0.834935		0.789971		0.297771	Down	1.2181		1.15251		0.434424	Down	0.946147		0.35664	Down	0.376939	Down
Muscle proteome	Myosins	BSL78_09828	PIK53254.1	putative myosin heavy chain, striated muscle isoform X8	73	74	1	83.1	1193.4	1391	1244.7	1329.1	3018.4	0.857944		0.958785		0.897901		0.395375	Down	1.11754		1.04657		0.46084	Down	0.936498		0.412371	Down	0.440333	Down
Muscle proteome	Myosins	BSL78_09155	PIK53933.1	putative myosin-10	36	13	13	38	5223.2	4103.9	3766.5	3595	3369.8	1.27274		1.38675		1.45291		1.55	Up	1.08958		1.14156		1.21785		1.04771		1.11772		1.06683
Muscle proteome	Myosins	BSL78_08455	PIK54637.1	hypothetical protein BSL78_08455	6	6	3	111.9	1416.5	1111.1	950.8	987	927.5	1.27486		1.4898		1.43516		1.52722	Up	1.16859		1.12573		1.19795		0.963323		1.02512		1.06415
Muscle proteome	Myosins	BSL78_08456	PIK54638.1	hypothetical protein BSL78_08456	5	4	3	95.5	725.6	546.3	500.8	411.3	398.1	1.32821		1.44888		1.76416	Up	1.82266	Up	1.09085		1.32823		1.37227		1.2176		1.25798		1.03316
Muscle proteome	Myosins	BSL78_08407	PIK54712.1	hypothetical protein BSL78_08407	3	4	4	143.5	1351	902.1	777.6	788.9	620.1	1.49762		1.7374	Up	1.71251	Up	2.17868	Up	1.16011		1.14349		1.45477		0.985676		1.25399		1.27221
Muscle proteome	Myosins	BSL78_07616	PIK55456.1	putative myosin regulatory light chain 12A	67	7	7	16.2	3504.7	4871.6	4166.2	4217.5	9164	0.719415		0.841222		0.83099		0.382442	Down	1.16931		1.15509		0.531602	Down	0.987836		0.454627	Down	0.460225	Down
Muscle proteome	Myosins	BSL78_05693	PIK57366.1	putative unconventional myosin-Ib-like	3	2	2	105.4	367.5	199.6	164.3	159.9	169.3	1.84118	Up	2.23676	Up	2.29831	Up	2.1707	Up	1.21485		1.24828		1.17897		1.02752		0.970467		0.944477
Muscle proteome	Actins	BSL78_30137	PIK33053.1	actin isoform 2	68	22	16	36.9	41151.1	58845.1	50487.6	53253.8	136242	0.699312		0.815073		0.772735		0.302045	Down	1.16554		1.10499		0.431917	Down	0.948056		0.370574	Down	0.390878	Down
Muscle proteome	Actins	BSL78_24675	PIK38478.1	actin	75	28	8	41.8	113304	117018	104331	111896	203642	0.968263		1.08601		1.01258		0.556389	Down	1.1216		1.04577		0.574626	Down	0.932387		0.512326	Down	0.549477	Down
Muscle proteome	Actins	BSL78_07625	PIK55465.1	putative alpha-centractin	26	7	7	42.4	1907.2	1399.4	1176	1196.7	1361.9	1.36287		1.62177	Up	1.59372	Up	1.4004		1.18997		1.16938		1.02754		0.982702		0.8635		0.878699
Muscle proteome	Actins	BSL78_01633	PIK61412.1	beta-actin	11	2	1	21.3	309.1	150.3	150.9	103.2	118.4	2.05655	Up	2.04838	Up	2.99516	Up	2.61064	Up	0.996024		1.4564		1.26943		1.46221		1.27449		0.871622
Muscle proteome	Tropomyosins	BSL78_18963	PIK44187.1	tropomyosin	47	23	23	36.8	15299.8	18856.3	16915.6	17518.6	38198.9	0.811389		0.904479		0.873346		0.40053	Down	1.11473		1.07636		0.493635	Down	0.965579		0.44283	Down	0.458615	Down
Muscle proteome	Actin-binding proteins	BSL78_24208	PIK38950.1	putative alpha-adducin isoform X4	27	17	17	81.4	5933.5	5947.7	4960	4758.6	7219.5	0.997613		1.19627		1.2469		0.821871		1.19913		1.24988		0.823838		1.04232		0.687028		0.659132	Down
Muscle proteome	Actin-binding proteins	BSL78_10437	PIK52670.1	putative actin-related protein 2/3 complex subunit 4	32	5	5	21.6	3683.5	2295.9	2229.6	2297.6	2396.2	1.60438	Up	1.65209	Up	1.60319	Up	1.53723	Up	1.02974		0.99926		0.958142		0.970404		0.930473		0.958852
Muscle proteome	Actin-binding proteins	BSL78_29273	PIK33909.1	putative muscle-specific protein 20	62	14	14	21	16284.8	20463.8	18229.4	20849.4	56462.4	0.795786		0.893326		0.781068		0.288418	Down	1.12257		0.981505		0.362432	Down	0.874337		0.322859	Down	0.369262	Down
Muscle proteome	Actin-binding proteins	BSL78_15721	PIK47428.1	putative F-actin-capping protein subunit alpha-1-like	51	13	13	32.4	6468.8	4753.6	4384.9	4557.5	4287.6	1.36082		1.47524		1.41937		1.50872	Up	1.08408		1.04303		1.10869		0.962128		1.02269		1.06295
Muscle proteome	Actin-binding proteins	BSL78_29146	PIK34036.1	putative filamin-B	51	37	6	105.6	6271.1	6952.2	6739.6	6473.7	14052.3	0.902031		0.930485		0.968704		0.446269	Down	1.03154		1.07391		0.494738	Down	1.04107		0.479608	Down	0.460686	Down
Muscle proteome	Actin-binding proteins	BSL78_15702	PIK47409.1	putative filamin-B	66	35	35	64.5	21059.2	24578	21417.2	20479.3	43480.6	0.856831		0.983284		1.02832		0.484336	Down	1.14758		1.20014		0.565264	Down	1.0458		0.492569	Down	0.470999	Down
Muscle proteome	Actin-binding proteins	BSL78_15703	PIK47410.1	putative filamin-B	47	18	18	60.8	7595.8	8915.8	7794.2	8069.8	16993.2	0.851948		0.974545		0.941262		0.446991	Down	1.1439		1.10484		0.524669	Down	0.965848		0.458666	Down	0.474884	Down
Muscle proteome	Actin-binding proteins	BSL78_10927	PIK52190.1	putative filamin-B	70	46	15	92.4	31103.4	38973.2	39092.5	39142.2	81810.9	0.798071		0.795636		0.794626		0.380187	Down	0.996948		0.995682		0.476382	Down	0.99873		0.47784	Down	0.478447	Down
Muscle proteome	Actin-binding proteins	BSL78_27537	PIK35638.1	putative formin-like protein 3, partial	3	2	2	91.6	428.2	504.7	293.3	317.2	415.5	0.848425		1.45994		1.34994		1.03057		1.72076	Up	1.59111	Up	1.21468		0.924653		0.705897		0.763418
Muscle proteome	Actin-binding proteins	BSL78_13307	PIK49805.1	putative gelsolin-like protein 2	45	15	15	41.3	6954.4	8946.3	9214.4	9509.8	16961.2	0.777349		0.754732		0.731288		0.410018	Down	0.970904		0.940745		0.527457	Down	0.968937		0.543263	Down	0.56068	Down
Muscle proteome	Actin-binding proteins	BSL78_28995	PIK34184.1	putative 40S ribosomal protein S10-like	35	8	8	20.9	5407.8	3555.5	3286.3	2969.5	2826.2	1.52097	Up	1.64556	Up	1.82111	Up	1.91345	Up	1.08192		1.19734		1.25805		1.10668		1.1628		1.0507
Muscle proteome	Actin-binding proteins	BSL78_26339	PIK36832.1	putative spectrin beta chain, non-erythrocytic 1 isoform X2, partial	32	21	1	65.2	473.2	462.3	385.8	358	559.2	1.02358		1.22654		1.32179		0.846209		1.19829		1.29134		0.826717		1.07765		0.689914		0.6402	Down
Muscle proteome	Actin-binding proteins	BSL78_04561	PIK58536.1	putative alpha-actinin, sarcomeric-like	58	48	48	99.9	22244.1	22091	19607.9	20040.7	30068.2	1.00693		1.13445		1.10995		0.739788		1.12664		1.10231		0.734696		0.978404		0.652114	Down	0.666508	Down
Muscle proteome	Myosin-bingding proteins	BSL78_22736	PIK40414.1	putative myosin light chain kinase, smooth muscle	27	3	3	13.9	1249.7	1655.4	1419.8	1374.1	2843.1	0.754923		0.880194		0.909468		0.439555	Down	1.16594		1.20472		0.582252	Down	1.03326		0.499384	Down	0.48331	Down
Muscle proteome	Myosin-bingding proteins	BSL78_10513	PIK52609.1	putative myosin light chain kinase, smooth muscle	36	9	8	38.1	2055.8	2857.7	2777.1	2750.5	5732.3	0.71939		0.740269		0.747428		0.358634	Down	1.02902		1.03897		0.498526	Down	1.00967		0.484465	Down	0.479825	Down
Muscle proteome	Myosin-bingding proteins	BSL78_02116	PIK60941.1	putative myosin light chain kinase, smooth muscle-like	23	12	12	89.6	3154.4	3558.5	3518.8	3547.5	5020.9	0.886441		0.896442		0.88919		0.628254	Down	1.01128		1.0031		0.708737		0.99191		0.700831		0.706547
Muscle proteome	Titins	BSL78_29210	PIK33972.1	putative titin	17	27	15	220.5	4724.8	6393.3	5764.2	5555	9657	0.739024		0.81968		0.850549		0.489262	Down	1.10914		1.15091		0.662038	Down	1.03766		0.596893	Down	0.57523	Down
Muscle proteome	Titins	BSL78_29211	PIK33973.1	putative titin	20	6	2	47.8	1179.5	1285.1	1295.5	1266.9	1968.7	0.917827		0.910459		0.931013		0.599126	Down	0.991972		1.01437		0.652766	Down	1.02257		0.658048	Down	0.643521	Down
Muscle proteome	Titins	BSL78_29212	PIK33974.1	putative titin	14	10	10	91.6	1627.4	2079.2	2026.5	1884.2	3240.5	0.782705		0.803059		0.863709		0.502206	Down	1.02601		1.10349		0.641629	Down	1.07552		0.625366	Down	0.581453	Down
Muscle proteome	Titins	BSL78_03645	PIK59432.1	putative titin	12	5	4	69.5	1313.4	1557	1366.4	1200.2	964.5	0.843545		0.961212		1.09432		1.36174		1.13949		1.29728		1.61431	Up	1.13848		1.41669		1.24438
Muscle proteome	Titins	BSL78_02114	PIK60939.1	putative titin-like	32	13	13	56.1	2908.6	3821	3424	3369.4	5926.9	0.761214		0.849474		0.86324		0.490746	Down	1.11595		1.13403		0.644688	Down	1.0162		0.577705	Down	0.568493	Down
Muscle proteome	Titins	BSL78_02117	PIK60942.1	putative titin-like, partial	7	10	10	220.3	2488.1	2912.7	2686.5	2605	4142	0.854225		0.926149		0.955125		0.6007	Down	1.0842		1.11812		0.703211		1.03129		0.6486	Down	0.628923	Down
Muscle proteome	Titins	BSL78_02120	PIK60945.1	putative titin-like	4	3	1	85.6	106.9	138.4	216.8	191.6	281.5	0.772399		0.493081	Down	0.557933	Down	0.379751	Down	0.638376	Down	0.722338		0.491652	Down	1.13152		0.77016		0.680639
Muscle proteome	Titins	BSL78_02121	PIK60946.1	putative titin-like	10	4	2	50	856.7	1054.3	1109.6	1098.6	1828.3	0.812577		0.77208		0.779811		0.468577	Down	0.950162		0.959676		0.576656	Down	1.01001		0.606903	Down	0.600886	Down
Muscle proteome	Titins	BSL78_02129	PIK60954.1	putative titin	10	6	6	92.2	1036.3	1432.8	1353.2	1403	1818.4	0.723269		0.765814		0.738632		0.569897	Down	1.05882		1.02124		0.787945		0.964505		0.744171		0.771557
Muscle proteome	Titins	BSL78_02130	PIK60955.1	putative titin	10	5	5	124.6	715.3	889.4	897.2	983.7	1644.4	0.80425		0.797258		0.727153		0.434991	Down	0.991306		0.904137		0.540866	Down	0.912067		0.545609	Down	0.598212	Down
Muscle proteome	Titins	BSL78_02131	PIK60956.1	putative titin	13	11	10	195.2	2510.8	3399.3	3303.4	3376.2	4852.9	0.738623		0.760065		0.743676		0.517381	Down	1.02903		1.00684		0.700468		0.978437		0.680706		0.695708
Muscle proteome	Titins	BSL78_02132	PIK60957.1	putative titin-like	20	10	9	98.2	1495.5	2046.7	2341.4	2283.2	3295.4	0.730688		0.63872	Down	0.655002	Down	0.453814	Down	0.874135		0.896417		0.621078	Down	1.02549		0.710506		0.692845
Muscle proteome	Titins	BSL78_02133	PIK60958.1	putative titin-like	10	2	2	29.5	398.7	475.8	476.4	431.6	717.6	0.837957		0.836902		0.923772		0.555602	Down	0.998741		1.10241		0.663043	Down	1.1038		0.66388	Down	0.601449	Down
Muscle proteome	Titins	BSL78_02135	PIK60960.1	putative titin	23	6	2	47.9	452.4	539.1	533.6	515	871.8	0.839176		0.847826		0.878447		0.518926	Down	1.01031		1.0468		0.618376	Down	1.03612		0.612067	Down	0.590732	Down
Muscle proteome	Titins	BSL78_02136	PIK60961.1	putative titin-like	32	2	2	9.6	473.2	452.5	405	369.4	623	1.04575		1.1684		1.281		0.759551		1.11728		1.22496		0.726324		1.09637		0.65008	Down	0.592937	Down
Muscle proteome	Titins	BSL78_02139	PIK60964.1	putative titin	27	20	8	109.2	1362.3	1669.9	1680.2	1637.4	3201	0.815797		0.810796		0.83199		0.425586	Down	0.99387		1.01985		0.521681	Down	1.02614		0.524898	Down	0.511528	Down
Muscle proteome	Titins	BSL78_02142	PIK60967.1	putative titin	15	11	9	105.1	2191.4	2443.4	2347	2282.3	3312.9	0.896865		0.933703		0.960172		0.661475	Down	1.04107		1.07059		0.737541		1.02835		0.708443		0.688913
Muscle proteome	Titins	BSL78_00187	PIK62853.1	putative titin	51	5	5	16.1	2295.2	2521.2	2265.7	2100.2	4762.4	0.91036		1.01302		1.09285		0.481942	Down	1.11277		1.20046		0.529397	Down	1.0788		0.475748	Down	0.440996	Down
Muscle proteome	Twitchins	BSL78_00184	PIK62850.1	putative twitchin	41	57	57	173.2	19323.9	26066.2	23366.3	24058.9	52065.9	0.741339		0.826999		0.803191		0.371143	Down	1.11555		1.08343		0.500639	Down	0.971212		0.448783	Down	0.462086	Down
Muscle proteome	Twitchins	BSL78_00185	PIK62851.1	putative twitchin	58	30	30	73.6	8471	11263	10228.7	10601.7	25032.7	0.752109		0.82816		0.799023		0.338397	Down	1.10112		1.06238		0.449931	Down	0.964817		0.408614	Down	0.423514	Down
Muscle proteome	Twitchins	BSL78_00186	PIK62852.1	putative twitchin	59	29	29	66	9398.1	13490.3	11303.1	11564.2	27334.6	0.696656		0.831462		0.812689		0.343817	Down	1.1935		1.16656		0.493525	Down	0.977422		0.413509	Down	0.423061	Down
Muscle proteome	Twitchins	BSL78_00188	PIK62854.1	putative twitchin	50	4	4	15.2	793	1159.1	1032	1028.2	2532.8	0.684151		0.768411		0.771251		0.313092	Down	1.12316		1.12731		0.457636	Down	1.0037		0.407454	Down	0.405954	Down
Muscle proteome	Twitchins	BSL78_00189	PIK62855.1	putative twitchin	51	68	68	171.4	25654.8	32837.4	29919.2	30263.2	66290.3	0.781268		0.857469		0.847723		0.387007	Down	1.09754		1.08506		0.495358	Down	0.988633		0.451336	Down	0.456525	Down

## Sheet: Proteases
Division	Catogery	Locus tag	Protein ID	Protein Annotation	Coverage [%]	Peptides	Unique Peptides	MW [kDa]	L1	L2	L3	L4	L5	L1.vs.L2.FC	L1.vs.L2.Up/Down	L1.vs.L3.FC	L1.vs.L3.Up/Down	L1.vs.L4.FC	L1.vs.L4.Up/Down	L1.vs.L5.FC	L1.vs.L5.Up/Down	L2.vs.L3.FC	L2.vs.L3.Up/Down	L2.vs.L4.FC	L2.vs.L4.Up/Down	L2.vs.L5.FC	L2.vs.L5.Up/Down	L3.vs.L4.FC	L3.vs.L4.Up/Down	L3.vs.L5.FC	L3.vs.L5.Up/Down	L4.vs.L5.FC	L4.vs.L5.Up/Down
Proteases	Aspartic (A) Peptidases	BSL78_14055	PIK49084.1	cathepsin D	14	6	6	42.3	5989.4	4315.4	4213.5	3991.2	3454.1	1.38791		1.42148		1.50065	Up	1.734	Up	1.02418		1.08123		1.24936		1.0557		1.21985		1.1555
Proteases	Cysteine (C) Peptidases	BSL78_29221	PIK33958.1	putative cathepsin L	18	4	1	34.7	529.7	361	386.9	313.2	356.4	1.46731		1.36909		1.69125	Up	1.48625		0.933058		1.15262		1.01291		1.23531		1.08558		0.878788
Proteases	Cysteine (C) Peptidases	BSL78_24797	PIK38365.1	cathepsin B-like protease	20	4	4	36.6	1336.2	971.4	865.4	852.7	811.5	1.37554		1.54403	Up	1.56702	Up	1.64658	Up	1.12249		1.1392		1.19704		1.01489		1.06642		1.05077
Proteases	Cysteine (C) Peptidases	BSL78_24617	PIK38550.1	putative ubiquitin carboxyl-terminal hydrolase 5	12	4	4	45.7	819.5	646	543.4	496.2	495.1	1.26858		1.5081	Up	1.65155	Up	1.65522	Up	1.18881		1.30189		1.30479		1.09512		1.09756		1.00222
Proteases	Cysteine (C) Peptidases	BSL78_22318	PIK40830.1	hypothetical protein BSL78_22318, partial	9	4	1	60.1	1021.5	728.4	709.3	665.8	697.9	1.40239		1.44015		1.53424	Up	1.46368		1.02693		1.09402		1.0437		1.06533		1.01633		0.954005
Proteases	Cysteine (C) Peptidases	BSL78_22306	PIK40845.1	hypothetical protein BSL78_22306	19	6	6	44.4	2877.3	1823.8	1358	1304.8	1661.5	1.57764	Up	2.11878	Up	2.20517	Up	1.73175	Up	1.343		1.39776		1.09768		1.04077		0.817334		0.785314
Proteases	Cysteine (C) Peptidases	BSL78_16137	PIK46999.1	putative calpain-5 isoform X2	28	8	7	36.2	3211.2	2558.5	2035.7	1909.6	1786.5	1.25511		1.57744	Up	1.68161	Up	1.79748	Up	1.25682		1.33981		1.43213		1.06603		1.13949		1.06891
Proteases	Cysteine (C) Peptidases	BSL78_12693	PIK50454.1	cathepsin L	28	7	7	33.1	4192.6	3035.4	2813	2871.2	2528	1.38123		1.49044		1.46023		1.65847	Up	1.07906		1.05719		1.20071		0.97973		1.11274		1.13576
Proteases	Cysteine (C) Peptidases	BSL78_11708	PIK51386.1	hypothetical protein BSL78_11708	20	6	6	36.7	4538.1	3337.1	3075.1	2857.7	2857.6	1.35989		1.47576		1.58803	Up	1.58808	Up	1.0852		1.16776		1.1678		1.07608		1.07611		1.00003
Proteases	Cysteine (C) Peptidases	BSL78_11465	PIK51655.1	putative bleomycin hydrolase	11	4	4	49.8	947.2	703.2	625.5	573.1	572.3	1.34699		1.51431	Up	1.65277	Up	1.65508	Up	1.12422		1.22701		1.22873		1.09143		1.09296		1.0014
Proteases	Cysteine (C) Peptidases	BSL78_10673	PIK52423.1	putative calpain-5 isoform X1	24	9	8	36.9	5135	3772.5	3866	3695.7	3141.6	1.36117		1.32825		1.38945		1.63452	Up	0.975815		1.02078		1.20082		1.04608		1.23058		1.17638
Proteases	Cysteine (C) Peptidases	BSL78_07943	PIK55213.1	putative caspase-3 isoform X1	9	3	3	46.6	787.3	651.5	508.8	476.4	527.1	1.20844		1.54737	Up	1.6526	Up	1.49364		1.28046		1.36755		1.23601		1.06801		0.965282		0.903813
Proteases	Cysteine (C) Peptidases	BSL78_00667	PIK62349.1	Caspase-8	6	2	2	40.6	467.8	532.5	1038.1	386.9	413.8	0.878498		0.450631	Down	1.2091		1.1305		0.512956	Down	1.37632		1.28685		2.68312	Up	2.5087	Up	0.934993
Proteases	Metallo (M) Peptidases	BSL78_29202	PIK33975.1	hypothetical protein BSL78_29202	9	4	4	56.1	1605.4	1075	1137.1	1013.3	987.3	1.4934		1.41184		1.58433	Up	1.62605	Up	0.945387		1.06089		1.08883		1.12218		1.15173		1.02633
Proteases	Metallo (M) Peptidases	BSL78_27640	PIK35538.1	putative angiotensin-converting enzyme isoform X3	11	6	6	68.2	1420.8	1941.5	2047.4	1874	1311.4	0.731805		0.693953		0.758164		1.08342		0.948276		1.03602		1.48048		1.09253		1.56123	Up	1.42901
Proteases	Metallo (M) Peptidases	BSL78_27267	PIK35902.1	putative aminopeptidase N	8	4	4	68.7	693.3	843.4	704.6	653.7	514.8	0.82203		0.983963		1.06058		1.34674		1.19699		1.29019		1.63831	Up	1.07786		1.36869		1.26981
Proteases	Metallo (M) Peptidases	BSL78_25719	PIK37450.1	putative AFG3-like protein 2	3	3	1	85.8	313.2	293.1	293.3	274.8	435.7	1.06858		1.06785		1.13974		0.718843		0.999318		1.06659		0.672711		1.06732		0.67317		0.630709	Down
Proteases	Metallo (M) Peptidases	BSL78_23900	PIK39258.1	matrix metalloproteinase 16	24	10	10	58.7	4064.3	5529.1	6929.6	8089.2	6944.7	0.735074		0.586513	Down	0.502435	Down	0.585238	Down	0.797896		0.683516		0.796161		0.856648		0.997826		1.1648
Proteases	Metallo (M) Peptidases	BSL78_23019	PIK40144.1	hypothetical protein BSL78_23019	46	12	12	36.4	8618.5	5455.1	4800.3	4462.2	4227.7	1.5799	Up	1.79541	Up	1.93145	Up	2.03858	Up	1.13641		1.22251		1.29032		1.07577		1.13544		1.05547
Proteases	Metallo (M) Peptidases	BSL78_20759	PIK42397.1	putative dipeptidase 1-like	17	5	5	41.9	851.3	1166.3	1053	626.7	463.1	0.729915		0.808452		1.35839		1.83826	Up	1.1076		1.86102	Up	2.51846	Up	1.68023	Up	2.27381	Up	1.35327
Proteases	Metallo (M) Peptidases	BSL78_19454	PIK43686.1	putative AFG3-like protein 2 isoform X2	9	4	2	61	527.4	582.2	483.1	533.9	361.8	0.905874		1.0917		0.987825		1.45771		1.20513		1.09047		1.60918	Up	0.904851		1.33527		1.47568
Proteases	Metallo (M) Peptidases	BSL78_18684	PIK44464.1	Glutamyl aminopeptidase	17	12	1	95.4	139	140.2	162.1	110.7	76.1	0.991441		0.857495		1.25565		1.82654	Up	0.864898		1.26649		1.84231	Up	1.46432		2.13009	Up	1.45466
Proteases	Metallo (M) Peptidases	BSL78_17974	PIK45157.1	putative glutamate carboxypeptidase 2-like	31	18	18	83.1	5334	4966.9	4543.5	4075.1	3423	1.07391		1.17398		1.30892		1.55828	Up	1.09319		1.21884		1.45104		1.11494		1.32734		1.19051
Proteases	Metallo (M) Peptidases	BSL78_15075	PIK48063.1	hypothetical protein BSL78_15075	3	2	2	109.2	621.6	873.5	848.5	591.5	413.6	0.71162		0.732587		1.05089		1.5029	Up	1.02946		1.47675		2.11194	Up	1.43449		2.0515	Up	1.43013
Proteases	Metallo (M) Peptidases	BSL78_14993	PIK48117.1	putative carboxypeptidase E-like	8	3	1	41.8	142.3	117	130.5	129.6	92.6	1.21624		1.09042		1.09799		1.53672	Up	0.896552		0.902778		1.2635		1.00694		1.40929		1.39957
Proteases	Metallo (M) Peptidases	BSL78_14266	PIK48864.1	hypothetical protein BSL78_14266	12	3	3	33.1	639	773.2	535.6	476.1	577.9	0.826436		1.19305		1.34216		1.10573		1.44361		1.62403	Up	1.33795		1.12497		0.926804		0.823845
Proteases	Metallo (M) Peptidases	BSL78_13304	PIK49802.1	putative A disintegrin and metalloproteinase with thrombospondin motifs 14, partial	23	14	2	77.6	3812.3	5009.6	5785.2	6629.6	5341.5	0.760999		0.658975	Down	0.575042	Down	0.713713		0.865934		0.755641		0.937864		0.872632		1.08307		1.24115
Proteases	Metallo (M) Peptidases	BSL78_12579	PIK50547.1	hypothetical protein BSL78_12579, partial	7	3	1	60	568.7	444.9	321.6	352.6	301.9	1.27826		1.76835	Up	1.61288	Up	1.88374	Up	1.3834		1.26177		1.47367		0.912082		1.06525		1.16794
Proteases	Metallo (M) Peptidases	BSL78_11015	PIK52063.1	hypothetical protein BSL78_11015	18	5	5	37.7	1021	1313.8	1474.2	1754.2	1165.9	0.777135		0.692579		0.582032	Down	0.875718		0.891195		0.748945		1.12685		0.840383		1.26443		1.50459	Up
Proteases	Metallo (M) Peptidases	BSL78_10651	PIK52447.1	putative disintegrin and metalloproteinase domain-containing protein 10 isoform X1	4	3	3	74.9	910.7	694.9	583.1	542.5	537.2	1.31055		1.56182	Up	1.67871	Up	1.69527	Up	1.19173		1.28092		1.29356		1.07484		1.08544		1.00987
Proteases	Metallo (M) Peptidases	BSL78_09111	PIK53974.1	hypothetical protein BSL78_09111	3	2	2	73.9	693.2	462.8	394	328.8	300.5	1.49784		1.75939	Up	2.10827	Up	2.30682	Up	1.17462		1.40754		1.5401	Up	1.1983		1.31115		1.09418
Proteases	Metallo (M) Peptidases	BSL78_05219	PIK57836.1	Glutamyl aminopeptidase	12	12	1	133.9	3002.1	3514.5	3207	2704.3	2280.3	0.854204		0.936109		1.11012		1.31654		1.09588		1.2996		1.54124	Up	1.18589		1.40639		1.18594
Proteases	Metallo (M) Peptidases	BSL78_05130	PIK57931.1	Matrix metalloproteinase-16	25	10	10	53.3	4498.5	3371.6	2971.4	2841.1	2591.1	1.33423		1.51393	Up	1.58337	Up	1.73614	Up	1.13468		1.18672		1.30122		1.04586		1.14677		1.09648
Proteases	Metallo (M) Peptidases	BSL78_04638	PIK58417.1	hypothetical protein BSL78_04638	2	3	3	81.7	1297.5	1751.4	1415.9	1174.8	917.7	0.740836		0.916378		1.10444		1.41386		1.23695		1.49081		1.90847	Up	1.20523		1.54288	Up	1.28016
Proteases	Metallo (M) Peptidases	BSL78_04497	PIK58591.1	putative aminopeptidase W07G4.4-like	51	23	23	52.7	12801.8	10113.8	8783.2	8611.7	8140.9	1.26578		1.45753		1.48656		1.57253	Up	1.15149		1.17443		1.24234		1.01991		1.0789		1.05783
Proteases	Metallo (M) Peptidases	BSL78_02840	PIK60213.1	putative glutamyl aminopeptidase	7	3	3	42.7	441.2	321.3	353.2	389.7	485.3	1.37317		1.24915		1.13215		0.909128		0.909683		0.82448		0.662065	Down	0.906338		0.727797		0.803008
Proteases	Metallo (M) Peptidases	BSL78_00511	PIK62615.1	matrix metalloproteinase 16	14	6	4	57.1	4109.4	3041.2	2716.8	2295.3	1965.9	1.35124		1.51259	Up	1.79035	Up	2.09034	Up	1.11941		1.32497		1.54698	Up	1.18364		1.38196		1.16756
Proteases	Serine (S) Peptidases	BSL78_29521	PIK33664.1	putative lysosomal protective protein	8	3	3	53.2	863.7	550.5	486.1	461.9	466.3	1.56894	Up	1.77679	Up	1.86989	Up	1.85224	Up	1.13248		1.19182		1.18057		1.05239		1.04246		0.990564
Proteases	Serine (S) Peptidases	BSL78_28342	PIK34832.1	hypothetical protein BSL78_28342, partial	16	4	4	31.2	1024.1	1274.7	1256.2	1401.3	835	0.803405		0.815236		0.730821		1.22647		1.01473		0.909655		1.52659	Up	0.896453		1.50443	Up	1.6782	Up
Proteases	Serine (S) Peptidases	BSL78_27504	PIK35670.1	putative prolyl endopeptidase-like	17	10	1	80.5	410.6	412.7	408.5	342.6	259.2	0.994912		1.00514		1.19848		1.5841	Up	1.01028		1.20461		1.59221	Up	1.19235		1.576	Up	1.32176
Proteases	Serine (S) Peptidases	BSL78_26359	PIK36813.1	hypothetical protein BSL78_26359	7	4	1	54.4	1626.4	1214.3	1046.3	1011.9	976.6	1.33937		1.55443	Up	1.60727	Up	1.66537	Up	1.16057		1.20002		1.2434		1.034		1.07137		1.03615
Proteases	Serine (S) Peptidases	BSL78_26222	PIK36944.1	putative retinoid-inducible serine carboxypeptidase	8	4	4	44.4	1564.9	1196.3	1108.3	1008.4	982.9	1.30812		1.41198		1.55186	Up	1.59213	Up	1.0794		1.18633		1.21711		1.09907		1.12758		1.02594
Proteases	Serine (S) Peptidases	BSL78_24256	PIK38899.1	complement factor B-2	12	5	5	62.6	827.5	1048.3	1382.4	930.6	779.3	0.789373		0.598597	Down	0.889211		1.06185		0.758319		1.12648		1.34518		1.48549		1.7739	Up	1.19415
Proteases	Serine (S) Peptidases	BSL78_20797	PIK42354.1	putative deleted in malignant brain tumors 1 protein-like isoform X1	19	14	11	207	2837.8	3650.7	4085.1	4093.3	2639.9	0.77733		0.694671		0.693279		1.07496		0.893662		0.891872		1.38289		0.997997		1.54744	Up	1.55055	Up
Proteases	Serine (S) Peptidases	BSL78_20267	PIK42881.1	putative serine carboxypeptidase CPVL	21	8	2	53.6	5347.2	3948	3668.4	3363.8	2984.4	1.35441		1.45764		1.58963	Up	1.79172	Up	1.07622		1.17367		1.32288		1.09055		1.22919		1.12713
Proteases	Serine (S) Peptidases	BSL78_17998	PIK45138.1	hypothetical protein BSL78_17998	10	2	2	24	299	213.9	206.6	189.9	192.5	1.39785		1.44724		1.57451	Up	1.55325	Up	1.03533		1.12638		1.11117		1.08794		1.07325		0.986494
Proteases	Serine (S) Peptidases	BSL78_15817	PIK47317.1	hypothetical protein BSL78_15817	5	2	2	61.4	793.4	474.9	392.3	402	416.1	1.67067	Up	2.02243	Up	1.97363	Up	1.90675	Up	1.21055		1.18134		1.14131		0.975871		0.942802		0.966114
Proteases	Serine (S) Peptidases	BSL78_10435	PIK52668.1	putative serine carboxypeptidase CPVL	32	8	2	35.1	784.2	575.5	578.8	536.9	406.9	1.36264		1.35487		1.46061		1.92725	Up	0.994299		1.07189		1.41435		1.07804		1.42246		1.31949
Proteases	Serine (S) Peptidases	BSL78_10176	PIK52927.1	hypothetical protein BSL78_10176, partial	4	3	3	82.8	639	474.8	362.7	353.3	384.4	1.34583		1.76179	Up	1.80866	Up	1.66233	Up	1.30907		1.3439		1.23517		1.02661		0.943548		0.919095
Proteases	Threonine (T) Peptidases	BSL78_20559	PIK42571.1	putative proteasome subunit beta type-6-like isoform X2	14	3	3	21.5	1163.2	836.2	725.8	675.8	678.3	1.39105		1.60265	Up	1.72122	Up	1.71488	Up	1.15211		1.23735		1.23279		1.07399		1.07003		0.996314
